# Supplementary material for: Genetic analysis of IFNG-AS1 implicates opposite effects to Leishmania guyanensis-cutaneous leishmaniasis: rs4913269 confers protection while rs7134599 enhances susceptibility and correlates with high plasma IL-4 and IL-10 levels
Source: PLoS Negl Trop Dis. 2025 Jul 14;19(7):e0013318. doi: 10.1371/journal.pntd.0013318 (PMC12273940; doi:10.1371/journal.pntd.0013318)
Supplement: S1 Data — (XLSX) [file pntd.0013318.s003.xlsx]

## Sheet: genotipos_citocinas
id_sample	group	sex	age	rs7134599	rs4913269	IL4	IL13	IFNg	TNFa	IL6	IL10	IL12p70	IL1b
PT442	PT	F	44	A/G	C/C	0.42		23.11	11.91	0.58	2.54	1.42	0.59
PT443	PT	F	27	A/G	G/C	0.33		16.57	16.5	0.47	1.97	0.95	0.59
PT444	PT	F	36	A/G	C/C	0.86	1.57	32.94	34.95	0.73	6.6	2.47	1.29
PT445	PT	M	29	A/G	G/C	0.86	2.48	47.69	34.95	0.66	6.88	3.49	1.12
PT446	PT	M	48	A/G	G/G	0.33	1.57	19.84	67.4	0.77	3.36	0.95	0.59
PT447	PT	M	58	A/G	G/C	0.54	2.04	32.94	34.95	0.71	3.36	1.93	1.29
PT448	PT	F	53	G/G	G/C	0.73	2.04	29.66	30.33	0.62	8.04	3.96	0.77
PT449	PT	M	62	G/G	G/C	0.58	1.06	23.11	30.33	0.41	4.27	2.19	0.77
PT450	PT	M	18	A/G	C/C	0.42	2.48	19.84	25.71	0.49	3.58	2.47	0.95
PT451	PT	M	68	A/G	G/C	0.73	1.57	36.22	21.1	0.75	6.88	5.26	1.46
PT452	PT	M	56	A/G	C/C	0.73	2.48	29.66	30.33	0.75	4.76	2.75	0.68
PT453	PT	M	20	A/G	G/C	0.65		26.39	48.84	0.53	5.26	2.19	1.12
PT455	PT	M	9	A/G	C/C	0.42		23.11	48.84	0.66	4.27	1.42	0.77
PT456	PT	M	9			0.69	1.57	28.02	53.47	0.53	4.76	2.47	1.29
PT457	PT	F	43	A/G	G/C	0.73		32.94	37.26	0.51	4.27	1.18	0.95
PT458	PT	M	50	A/G	G/C	0.24		16.57	21.1	0.53	3.36	1.93	0.68
PT460	PT	M	30	A/A	G/C	1.28	2.48	67.39	53.47	1.42	7.45	4.27	2.18
PT461	PT	M	14	A/G	C/C	0.58		23.11	30.33	0.51	4.27	1.93	0.77
PT462	PT	M	66	A/G	G/C	0.65	2.48	29.66	39.57	0.68	5.01	3.04	0.95
PT463	PT	F	65	A/G	C/C	0.58	1.57	29.66	34.95	0.58	6.32	3.65	1.12
PT464	PT	M	20	A/G	G/C	0.42	2.48	36.22	39.57	0.58	4.76	2.47	0.95
PT466	PT	M	45	A/G	C/C	0.46	2.48	32.94	25.71	0.58	4.76	2.47	0.59
PT468	PT	M	42	A/G	C/C	0.65	2.9	32.94	30.33	0.68	4.27	2.47	1.29
PT469	PT	M	19	A/G	C/C	1	0.44	29.66	46.52	0.75	5.26	2.75	1.46
PT470	PT	M	23	A/G	C/C	0.42		19.84	25.71	0.41	2.94	1.67	0.4
PT471	PT	M	16	A/G	G/C	0.58	1.06	28.02	34.95	0.53	4.51	2.19	0.59
PT473	PT	M	16	A/G	G/C	0.65	0.44	29.66	25.71	0.58	5.26	2.47	1.12
PT474	PT	F	25	G/G	G/C	4.47	32.82	256.81	400.24	5	80.44	28.88	11.06
PT475	PT	M	36	A/A	G/C	0.65	0.44	32.94	48.84	0.84	3.81	1.93	1.29
PT476	PT	F	17	A/A	C/C	1.31	7.98	75.61	83.68	1.07	11.91	5.26	2.26
PT477	PT	M	16	A/G	C/C	0.73	0.44	26.39	30.33	0.49	4.27	2.75	0.59
PT478	PT	M	29	A/A	G/C	3.81	28.46	199.08	310.8	3.34	65.02	23.62	9.32
PT479	PT	M	39	A/G	C/C	0.58	3.29	46.05	53.47	0.53	6.32	3.19	1.29
PT485	PT	M	64	A/G	G/C	0.42		23.11	30.33	0.82	4.76	1.54	0.5
PT489	PT	F	24	A/G	G/C	0.33	2.48	14.94	21.1	0.53	2.16	2.61	0.4
PT490	PT	F	21	G/G	C/C	0.33	0.44	26.39	18.8	0.49	4.27	2.61	0.59
PT491	PT	M	16	A/G	C/C	0.62	0.44	10.04	25.71	0.66	1.8	1.42
PT492	PT	M	60	A/G	G/C	0.5	1.57	16.57	23.41	0.62	4.27	2.19	0.59
PT493	PT	M	37	A/A	G/C	0.65	1.57	23.11	21.1	0.71	4.27	3.34	1.29
PT494	PT	M	20	A/G	G/C	0.73		26.39	30.33	0.53	2.54	2.75	10.5
PT495	PT	M	17	A/G	G/C	0.42	0.44	23.11	34.95	0.55	5.26	2.47	0.59
PT496	PT	M	48	A/G	C/C	0.42	2.9	29.66	30.33	0.53	4.76	3.96	0.4
PT497	PT	F	46	A/A	G/C	0.24		10.04	21.1	0.33	5.26	2.75	0.77
PT498	PT	M	20	A/G	G/C	0.58	2.48	26.39	39.57	0.58	4.76	2.47	1.29
PT501	PT	M	27	G/G	G/C	1.66	13.76	80.54	109.3	1.47	23.83	14.61	3.35
PT502	PT	M	21	A/A	C/C	0.42	5.78	10.04	11.91	0.29	6.32	2.47	0.3
PT504	PT	M	25	G/G	G/C	0.24	1.06	19.84	16.5	0.45	3.15	1.79	0.2
PT505	PT	M	29	A/G	G/G	0.58	1.57	21.48	21.1	0.58	2.16	1.67	0.68
PT508	PT	F	24		G/C	0.73	1.57	19.84	34.95	0.49	5.26	3.65	0.59
PT509	PT	M	34		C/C	0.33		10.04	7.33
PT510	PT	F	18	A/G	G/C					0.41	1.97	1.18	0.09
PT513	PT	M	49	A/A	C/C	0.42		10.04	14.2	0.66	2.54	1.93
PT515	PT	F	59		G/C	0.33		10.04	2.78	0.37	2.94	1.42	0.2
PT520	PT	M	37	A/G	C/C	0.42	1.06	10.04	14.2	0.37	2.16	1.42
PT521	PT	F	21	G/G	G/C	0.42		26.39	7.33	0.64	2.16	1.54
PT535	PT	F	39	A/G	G/G	0.42	0.44	19.84	28.02	0.53	4.27	2.19	0.59
PT536	PT	M	34	A/A	C/C	0.86		24.75	34.95	0.53	4.76	1.42	0.59
PT539	PT	M	23	G/G	G/C	0.65	0.44	32.94	34.95	0.49	5.26	1.54	0.95
PT540	PT	F	42	A/A	G/G	0.5		32.94	30.33	0.53	2.54	1.18	0.59
PT541	PT	M	32	G/G	C/C	0.5		16.57	28.02	0.49	2.94	1.18	5.2
PT542	PT	M	25	G/G	C/C	0.42	2.48	19.84	25.71	0.53	2.94	2.19	0.5
PT543	PT	M	44	G/G	G/C			0.28		0.29	2.16	0.54
PT545	PT	M	30	A/A	C/C	0.33	0.44	10.04	9.62	0.45	4.76	2.61	0.2
PT546	PT	M	36	A/A	G/C	0.58		16.57	25.71	0.45	2.94	1.67	0.3
PT547	PT	M	31	G/G	C/C	0.46		19.84	25.71	0.51	3.36	3.04	0.4
PT548	PT	F	33	G/G	G/C	0.5		26.39	25.71	0.71	11.91	2.19	1.2
PT549	PT	M	29	A/G	G/C			3.52	16.5	0.26	2.16	0.74
PT550	PT	F	18	A/G	G/G	0.24		23.11	11.91	0.45	1.63	3.04
PT551	PT	M	54	G/G	G/C			13.3	5.05	0.62	5.26	2.47
PT552	PT	M	22	G/G	G/G	0.42	1.57	23.11	16.5	0.47	2.16	0.95	0.2
PT554	PT	M	34		C/C	0.33		23.11	16.5	0.37	3.36	1.67	0.59
PT555	PT	M	31	G/G		0.69		39.49	48.84	15.99	4.27	1.67	1.46
PT570	PT	M	18	G/G	G/C	0.65	0.44	26.39	39.57	0.66	4.27	1.67	1.12
PT571	PT	F	19	A/A	C/C	0.33		23.11	21.1	0.53	2.94	0.95	0.4
PT572	PT	M	29	A/G	G/C	0.24		18.21	16.5	0.35	2.94	2.47	0.2
PT573	PT	F	37	A/G	C/C	0.42	0.44	24.75	5.05	0.41	2.94	1.42	0.2
PT574	PT	M	35	G/G	G/C	0.24		13.3	25.71	0.33	2.94	1.93
PT575	PT	F	54	G/G	G/C			3.52	11.91	0.29	1.8	0.35
PT576	PT	F	38	A/G	C/C	0.24		13.3	9.62	0.49	2.54	1.42
PT577	PT	M	41	G/G	C/C	0.58		24.75	11.91	0.45	4.27	1.67	0.59
PT578	PT	M	54	G/G	G/C	0.8		13.3	7.33	0.45	4.27	6.65	0.68
PT579	PT	M	16	G/G	G/C	0.5		23.11	21.1	0.62	3.81	1.67	0.77
PT580	PT	M	35	G/G		0.42		13.3	2.78	0.33	2.73	1.93	0.59
PT581	PT	M	58	G/G	C/C	0.33		16.57	23.41	1.72	3.36	1.67	0.59
PT582	PT	F	24		G/C	0.33		23.11	21.1	0.8	4.76	1.42	0.4
PT583	PT	M	27	G/G	G/C	0.24		16.57	16.5	0.58	2.16	0.74	0.2
PT584	PT	M	39	A/G	G/C	0.46	0.44	21.48	21.1	0.47	2.54	1.67	0.68
PT585	PT	M	50	A/G	G/C	0.69	0.44	16.57	25.71	0.58	2.94	1.67	0.2
PT586	PT	M	42	A/G	C/C	0.19	0.44	19.84	16.5	0.45	3.36	1.67	0.4
PT587	PT	M	41	G/G	C/C	0.42	0.44	23.11	34.95	0.45	3.58	2.06	0.95
PT588	PT	M	19		G/C	0.65		16.57	11.91	0.43	2.16	1.42	0.4
PT589	PT	F	33	A/G	C/C	0.13		10.04	11.91	0.33	1.8	1.18
PT590	PT	M	20	G/G	C/C	0.13		5.15	7.33	0.62	2.16	0.74
PT593	PT	M	20	A/A	C/C	0.5	1.57	23.11	11.91	0.33	5.26	1.79	0.5
PT595	PT	M	26	G/G	C/C	0.24		18.21	21.1	0.41	4.27	0.84
PT596	PT	M	17	A/G	G/C	0.69	0.44	23.11	34.95	0.89	4.27	3.34	0.77
PT600	PT	M	37	A/G	G/C	0.42		19.84	21.1	0.49	3.36	1.18	0.3
PT601	PT	M	27	A/G	C/C	0.54		24.75	9.62	0.41	3.15	2.19	0.4
PT602	PT	M	24	G/G				6.78	2.78	0.26	1.47	0.74
PT603	PT	M	28	A/G	G/G	0.24		6.78	2.78	0.29	1.47	0.95
PT604	PT	M	33	A/G	G/C	0.24		11.67	7.33	0.49	2.16	0.95	0.2
PT608	PT	F	17	G/G	G/C	0.42		16.57	16.5	0.41	1.8	0.95	0.4
PT609	PT	M	14	G/G	C/C	0.69		16.57	21.1	0.49	3.36	1.93	0.4
PT610	PT	M	20	G/G	G/C	0.73	2.48	39.49	53.47	0.49	4.76	3.04	1.29
PT612	PT	M	17	A/G	C/C	0.42		6.78	7.33	0.37	2.54	1.67
PT613	PT	M	28	G/G	C/C	0.33		16.57	16.5	0.37	3.36	1.42
PT614	PT	F	18	A/G	C/C			13.3	7.33	0.49	2.54	1.93	6.57
PT615	PT	M	50	G/G	C/C	0.33		18.21	21.1	0.33	3.36	2.19	0.2
PT617	PT	M	29	A/G	G/C	0.58		23.11	11.91	0.58	3.36	3.04	0.4
PT618	PT	M	30	G/G	C/C	0.93		19.84	16.5	0.53	3.58	3.96	0.4
PT619	PT	M	21	G/G	C/C	0.33		16.57	21.1	0.43	1.8	0.74	0.4
PT620	PT	M	39	G/G	G/C	0.5		16.57	16.5	0.33	3.81	1.67	0.2
PT622	PT	M	42		G/C	0.19		19.84	11.91	0.33	3.36	1.42
PT623	PT	M	31	A/G	G/C	0.3	2.07	12.5	5.69	0.34	4.12	3.52	0.34
PT625	PT	M	41	A/A	C/C	0.47		14.23	13.31	0.34	1.48	0.42	0.55
PT626	PT	F	43	G/G	G/C	0.26		8.94	8.52	0.19	1.01		0.24
PT631	PT	F	57			0.33		12.5	7.58	0.22	1.48		1.21
PT632	PT	F	39	A/G	G/G	0.2		8.94	23.04	0.26	1.36		0.45
PT636	PT	M	55			0.3	1.31	25.87	15.24	0.46	1.98		0.74
PT637	PT	M	32	G/G	C/C	0.2		5.22	7.58	0.18	1.01		0.34
PT638	PT	M	40	A/A	C/C	0.3	0.28	22.62	13.31	0.31	1.73	0.71	0.55
PT639	PT	F	15	A/G	C/C	0.35	1.47	17.64	16.21	0.25	1.01		0.34
PT640	PT	M	48		G/C	0.14		14.23	3.83	0.4	0.79		0.45
PT641	PT	M	42	G/G	G/G	0.3		8.94	13.31	0.28	1.01		0.34
PT643	PT	M	54			0.33		20.97	17.18	1.06	1.01		0.45
PT644	PT	F	22	A/G	G/C	0.2		5.22	3.83	0.19	1.01		0.13
PT645	PT	M	36	A/G	G/G	0.33		25.87	11.39	0.28	2.25		0.45
PT647	PT	M	44		G/C	0.3		19.31	20.1	0.67	1.24		0.74
PT648	PT	M	31	G/G	C/C	0.2	0.28	22.62	9.48	0.22	1.24		0.4
PT649	PT	M	42	G/G	C/C	0.3	0.28	7.1	5.69	0.24	2.25		0.34
PT650	PT	M	48	G/G	G/C	0.2		7.1	11.39	0.25	0.58		0.45
PT651	PT	M	47	A/G	C/C	0.2		15.94	17.18	0.4	0.58		0.55
PT652	PT	M	56	A/G	G/G	0.2		25.87	9.48	0.43	1.73		0.34
PT654	PT	F	54			0.26		24.25	13.31	0.37	1.01		0.55
PT656	PT	M	20	G/G	C/C	0.43	2.21	25.87	11.39	0.29	2.52		0.45
PT657	PT	M	37	G/G	C/C	0.3		8.94	7.58	0.17	1.48		0.34
PT658	PT	M	49	G/G	G/C	0.35		5.22	5.69	0.14	0.79		0.13
PT659	PT	M	33	A/G	C/C	0.14	0.28	15.94	18.15	0.28	1.01		0.45
PT664	PT	M	36	G/G	C/C	0.2	0.28	19.31	23.04	0.37	1.24		0.74
PT665	PT	M	51	G/G	G/C	0.33	50.22	25.87	26.97	0.37	2.38	8.16	1.07
PT666	PT	M	31	G/G	G/C	0.3		5.22	6.63	0.22	1.24		0.34
PT667	PT	M	29	A/G	C/C	0.3	0.76	25.87	9.48	0.31	1.73	0.93	0.4
PT668	PT	M	36	A/G	G/C	0.14	0.28	22.62	19.12	0.25	0.79		0.83
PT670	PT	F	43	G/G	C/C	0.57	19.78	154	73.18	0.58	15.66	5.8	4.37
PT672	PT	M	51	G/G	G/C	0.14	0.54	8.94	5.69	0.19	1.98		0.13
PT679	PT	M	59	A/G	G/C			12.5	9.48	0.31	0.9		0.34
PT680	PT	F	61	A/G	G/C	0.26	2.34	36.94	27.95	0.87	11.56	5.25	1.21
PT681	PT	M	39	A/G	C/C	0.26		15.94	15.24	0.37	1.12		0.4
PT682	PT	F	63	G/G	G/C	0.04		5.22	9.48	0.19	0.79		0.24
PT683	PT	F	50	G/G	C/C	0.14		15.94	15.24	0.43	0.79		0.55
PT684	PT	M	58	G/G	G/G	0.14		12.5	9.48	0.25	1.24		0.34
PT685	PT	M	58	G/G	C/C	0.14		10.73	12.35	0.31	1.24		0.34
PT686	PT	M	33	G/G	C/C	0.26		12.5	17.18	0.31	1.24		0.83
PT689	PT	F	39	G/G	C/C	0.04	0.28	12.5	13.31	0.11	0.68		0.24
PT691	PT	F	56	A/A	G/C	0.2		25.87	18.15	0.52	1.01		0.83
PT694	PT	M	22	G/G	G/C	0.3		25.87	25.98	0.34	1.98		0.93
PT695	PT	M	53	A/G	C/C	3.89	26.1	425.59	382.99	6.38	89.23	30.13	12.48
PT696	PT	M	44		C/C	0.2		22.62	21.08	0.4	0.79		0.34
PT698	PT	M	38	G/G	C/C	0.7	3.82	56.64	44.87	0.77	4.28	3.02	1.74
PT699	PT	M	39	A/G	C/C	0.04		15.94	11.39	0.28	1.36		0.5
PT700	PT	M	40	A/G	C/C	0.14		15.94	13.31	0.19	1.01		0.34
PT701	PT	M	35	G/G	G/G	0.2	1.47	19.31	15.24	0.25	0.79		0.34
PT704	PT	M	36		C/C	1.5	10.35	150	126.66	2.1	22.15	10.48	4.96
PT705	PT	M	22	A/G	C/C	0.14	4.7	19.31	11.39	0.25	5.89	1.13	0.45
PT706	PT	M	15	A/G	G/C	0.14	0.76	15.94	5.69	0.31	1.01		0.5
PT707	PT	M	18	A/A	C/C	1.86	11.91	185.58	145.36	2.28	24.04	12.58	5.04
PT708	PT	M	27	A/A	C/C	2.06	12.71	193.38	155.79	2.56	28.95	15.45	6.02
PT709	PT	F	45	A/A	C/C	0.3	1.13	22.62	14.27	0.31	2.52		0.64
PT712	PT	F	45	A/G	G/C	0.2	0.76	22.62	13.31	0.25	1.85	0.93	0.55
PT714	PT	M	42	A/A	C/C	0.2		15.94	15.24	0.19	0.58		0.64
PT717	PT	M	36	A/A	C/C	0.93	5.02	74.16	56.95	0.93	7.26	4.46	2
PT718	PT	M	12		G/C	0.04		12.5	7.58	0.17	1.01		0.13
PT719	PT	M	17	G/G	G/C	0.2	0.76	12.5	9.48	0.19	1.24		0.29
PT720	PT	M	38	A/G	C/C	0.39		29.08	26.97	0.58	2.25		0.93
PT721	PT	M	59	G/G	G/C	1.13	9.16	59.18	111.63	1.32	11.23	5.26	2.73
PT722	PT	M	25	A/G	C/C	0.42	0.44	26.39	21.1	0.39	2.94	2.75	0.59
PT723	PT	F	24	G/G	G/C	0.93	4.7	56.64	44.87	0.7	6.4	4.23	1.74
PT724	PT	M	56	A/G	C/C	0.5		23.11	30.33	0.66	3.36	2.47	0.86
PT725	PT	M	22	A/A	G/G	0.42		6.78	9.62	0.41	2.54	1.3
PT726	PT	M	38	A/G	G/C	0.24		19.84	44.2	0.47	4.04	1.42	0.59
PT728	PT	F	43	G/G	C/C	0.14		15.94	9.48	0.17	1.24		0.34
PT729	PT	F	13			0.35	0.54	15.94	13.31	0.25	1.73		0.64
PT730	PT	M	16	A/A	G/C	0.3	0.54	19.31	3.83	0.15	1.24		0.13
PT731	PT	M	52		G/C	0.26	0.28	22.62	13.31	0.28	1.24		0.24
PT733	PT	M	30	A/G	G/C	0.04		8.94	7.58	0.22	0.79		0.45
PT734	PT	F	15	A/G	G/C	0.39	0.76	19.31	12.35	0.46	2.25		0.34
PT735	PT	M	48	G/G	G/G	0.26		12.5	13.31	0.31	2.8	1.95	0.34
PT736	PT	M	25	A/G	G/C			15.94	14.27	0.4	0.39		0.45
PT737	PT	M	42	A/A	G/C	0.04		8.94	7.58	0.17	1.12		0.34
PT739	PT	M	43	G/G	C/C	0.39		12.5	9.48	0.22	1.48		0.45
PT740	PT	M	44	G/G	G/G	0.3	0.28	15.94	11.39	0.49	1.24		0.34
PT741	PT	M	18	A/A	C/C	0.47	0.76	22.62	13.31	0.34	1.73		0.64
PT742	PT	M	25	A/G	G/C	0.2	0.76	15.94	5.69	0.28	1.73		0.55
PT743	PT	F	45	G/G	G/C	0.39	0.76	25.87	5.69	0.31	1.98		0.55
PT744	PT	M	61	G/G	G/C	0.35	0.76	15.94	14.27	0.31	5.56	2.77	0.45
PT746	PT	M	44	A/G	G/C	0.14		8.94	9.48	0.17	1.01		0.34
PT755	PT	M	44	G/G	C/C	0.18		48.3	49.33	1.28	1.89	2.71	1.56
PT757	PT	M	29	G/G	G/C	0.59	1.28	33.75	69.98	1.41	2.57	2.96	1.48
PT772	PT	F	54	G/G	G/C	0.53	1.28	10.94	27.15	1.01	2.57	2.96	1.32
PT774	PT	F	46	G/G	C/C	0.48	0.53	36.74	34.78	1.01	3.27	4.01	1.32
PT778	PT	F	54	G/G	G/C	0.42		26.39	25.71	0.49	2.94	1.93	0.4
PT784	PT	F	27	G/G	G/C	0.24		14.51		0.73	1.24	2.83	0.38
PT793	PT	M	21		G/C	0.99	0.91	48.3	42.16	1.31	2.57	3.21	1.8
PT798	PT	M	38			0.89	1.28	42.59	34.78	1.65	3.99	4.29	1.64
PT800	PT	M	33	A/G	G/C	0.48	0.53	30.72	0.01	0.89	4.36	3.74	0.85
PT803	PT	F	54	A/G	C/C	0.79	1.28	30.72	34.78	1.14	9.65	8.4	2.36
PT804	PT	F	55	A/G	C/C	0.69		24.48	10.54	1.21	7.1	4.01	1.17
PT805	PT	F	52	G/G	C/C	0.79		42.59	49.33	1.28	5.51	2.96	1.64
PT806	PT	M	49	G/G	C/C	0.11		10.94	10.54	0.82	1.24	2.47	0.85
PT807	PT	F	34	G/G	C/C	0.36	0.53	24.48	31	1.08		3.21	1.17
PT809	PT	F	24	G/G	G/C	0.69	0.91	36.74	0.01	1.05	5.51	5.01	7.94
PT811	PT	M	24	A/G	C/C	0.53	0.53	45.46	45.77	1.14	3.63	4.01	1.48
PT818	PT	F	37			0.48	1.99	21.25	10.54	1.75	3.99	6.39	0.93
PT819	PT	F	48			1.04	2.67	36.74	19.14	0.89	5.51	6.39	1.24
PT820	PT	F	26		G/C	0.36	0.53	17.94	10.54	0.82	1.89	2.71	1.17
PT829	PT	F	55	G/G	C/C	0.42	2.48	23.11	23.41	0.41	4.76	2.9	0.59
PT830	PT	F	42	G/G	C/C	0.73	2.48	29.66	30.33	0.71	4.76	3.04	0.5
PT831	PT	F	53	G/G	G/C	0.65		29.66	25.71	0.71	3.36	2.47	1.37
PT834	PT	F	20	A/G	G/C	0.84	0.53	36.74	0.01	1.21	3.27	3.21	1.01
PT835	PT	M	23	G/G	G/C	0.79		30.72	10.54	1.14	2.22	2.71	1.01
PT836	PT	F	27	G/G	G/C	0.79	1.28	59.38	34.78	1.75	4.74	5.16	1.32
PT837	PT	M	42	G/G	C/C	0.69	1.28	33.75	0.01	1.14	4.36	4.57	0.85
PT845	PT	M	49	G/G	G/C	0.36	0.53	17.94	19.14	0.89	3.99	2.71	1.32
PT852	PT	M	62	A/G	G/G	1.13	0.44	32.94	30.33	0.75	8.65	9.07	17.49
PT854	PT	F	58	G/G	G/G	0.94		2.89	5.8	0.95	1.89	3.47	1.01
PT855	PT	M	48	A/G	G/C	0.89	0.53	30.72	27.15	1.38	2.57	4.29	1.09
PT856	PT	M	25	G/G	G/C	0.48	1.28	17.94	0.01	0.82	7.1	3.47	1.32
PT857	PT	M	28	G/G	C/C	0.59		30.72	19.14	0.79	2.57	3.21	0.85
PT858	PT	M	61		G/C	0.79		17.94	0.01	0.89	1.89	3.21	0.85
PT859	PT	M	27	A/G	C/C	0.36		36.74	69.98	1.34	1.89	2.71	1.17
PT860	PT	M	14	G/G	G/C	0.48	0.53	59.38	27.15	1.41	1.24	3.47	1.32
PT861	PT	M	24	G/G	G/C	0.69		30.72	76.63	1.48	1.89	2.47	1.8
PT862	PT	M	32	A/A	C/C	0.11		42.59	73.32	1.08	1.56	2.47	1.24
PT863	PT	F	27	A/A	G/C	0.59		17.94	66.61	1.01	3.27	2.83	1.17
PT864	PT	M	32	G/G	C/C	0.89	0.53	36.74	63.22	5.21	6.29	2.71	1.64
PT865	PT	M	12	A/A	C/C	0.64	0.53	48.3	59.8	3.96	2.22	3.47	1.8
PT866	PT	M	33	A/G	C/C	1.36		33.75		1.01	3.27	4.01	1.32
PT868	PT	M	65	G/G	C/C	0.59	0.53	30.72	19.14	1.24	16.21	13.29	1.17
PT869	PT	M	56	G/G	C/C	0.53	0.53	48.3	10.54	1.28	3.27	3.34	1.24
PT871	PT	M	20	G/G		0.79	3.01	64.78	56.34	1.21	5.9	3.6	1.56
PT872	PT	M	43	G/G	C/C	0.99	1.28	51.11	34.78	1.55	4.74	4.86	2.12
PT874	PT	F	59	G/G	G/C	0.69	1.99	24.48	31	0.95	6.29	4.01	1.17
PT875	PT	M	30	G/G	C/C	0.36		24.48	14.94	1.01	3.99	3.47	1.01
PT876	PT	M	44	A/G	C/C	0.79	3.34	24.48	27.15	0.95	7.93	5.77	8.68
PT880	PT	F	74	A/G	G/C	0.99	1.28	80.55	56.34	1.28	8.78	4.29	1.88
PT889	PT	M	35	G/G	G/C	0.11		59.38	96.1	1.68	2.57	2.47	1.96
PT892	PT	M	27	G/G	C/C	0.79		85.68	96.1	1.97	2.57	2.71	1.8
PT897	PT	M	51	A/G	G/G	0.99	1.64	59.38	38.5	1.75	14.25	6.72	1.24
PT898	PT	M	45	A/G	G/C	0.3	1.28	39.68	31	1.14	2.91	2.96	1.24
PT899	PT	M	22	G/G	C/C	0.99	1.99	53.89	34.78	0.89	4.74	4.86	1.64
PT900	PT	M	33	G/G	C/C	0.94	1.64	36.74	34.78	0.89	3.27	2.83	1.32
PT901	PT	M	33	A/A	G/C	1.13	3.34	39.68	0.01	1.21	4.74	5.16	1.4
PT902	PT	M	24	G/G	C/C	0.48	0.53	24.48	0.01	0.89	7.51	5.46	1.24
PT903	PT	F	13	A/G	C/C	0.79		24.48	14.94	1.31	4.74	2.96	0.85
PT904	PT	M	23	G/G	G/C	0.79		30.72	10.54	0.95	1.89	2.96	0.54
PT905	PT	F	40	G/G	G/C	0.48		10.94		0.64	1.24	2.96	0.69
PT906	PT	M	52	A/A	C/C	0.11				0.58	0.92	2.47	0.38
PT907	PT	F	27	G/G	G/G					0.7	0.61	1.79	0.23
PT908	PT	F	40	A/G	C/C					0.58	0.61	2.24	0.38
PT909	PT	M	31	G/G	C/C			36.74	34.78	1.05	0.61	2.24	1.32
PT910	PT	M	30	G/G	C/C	0.48		30.72	42.16	1.48	0.61	2.35	1.64
PT911	PT	M	51	A/A	C/C	0.89	0.53	42.59	86.45	2.26	1.24	2.96	1.64
PT912	PT	M	22	A/G	C/C	0.53		17.94	42.16	1.11		2.47	1.17
PT913	PT	M	34	G/G	C/C					0.95		1.79	0.23
PT914	PT	F	54	G/G	G/C	0.11		2.89		1.08	0.61	2.47	0.54
PT915	PT	M	44	G/G	G/C				27.15	0.64		2.35	0.69
PT916	PT	F	20	G/G	G/C			10.94	19.14	1.08	6.29	2.12	1.17
PT917	PT	M	35	G/G		0.48	0.53	24.48	89.69	1.21	1.89	2.24	1.17
PT918	PT	M	13	G/G	C/C	0.18		24.48	42.16	1.14	1.89	3.21	1.32
PT919	PT	M	35	A/G	G/G	0.42		10.94		1.14	1.24	2.71	1.17
PT921	PT	M	21	G/G	C/C	0.24		24.48	34.78	1.21	0.61	2.71	1.17
PT922	PT	M	41	G/G	C/C					0.58	0.61	2.01	0.54
PT923	PT	M	17	G/G	G/C			2.89		0.7	1.89	2.96	0.62
PT924	PT	F	27	A/G	G/C	0.24		2.89	0.01	0.7	0.61	2.24	0.69
PT925	PT	M	26	A/G	C/C			2.89		0.61	0.31	2.47	0.23
PT927	PT	M	38	G/G	C/C	0.99	0.53	30.72	27.15	0.98	3.27	4.01	1.56
PT929	PT	M	55	G/G	C/C	0.99		36.74	10.54	1.11	3.99	4.01	1.48
PT930	PT	M	24			0.69		24.48		1.41	3.27	3.87	1.32
PT932	PT	M	33	G/G	C/C	0.69		17.94	27.15	0.82	1.89	2.47	9.33
PT933	PT	M	38	A/G	G/G			2.89		0.7	0.92	2.01	0.77
PT934	PT	M	44	G/G	G/C	0.36		17.94		0.64	0.61	2.47	0.62
PT936	PT	M	18	A/G	G/C					0.52	0.61	1.9	0.23
PT937	PT	M	26	A/G	C/C					0.46		1.79	0.23
PT938	PT	M	24	A/G	G/C	0.69		42.59	27.15	0.95	3.27	4.01	1.01
PT939	PT	M	15	A/G	G/G	0.99	1.28	36.74	49.33	1.38	4.74	4.57	10.23
PT940	PT	M	17	A/G	C/C	0.24	0.53	24.48		0.82	1.89	2.71	1.17
PT941	PT	F	53	G/G	G/G	0.11		24.48	10.54	0.64	0.61	2.96	1.01
PT942	PT	M	22	G/G	C/C					0.64		1.9	0.69
PT943	PT	M	39	A/G	G/C	0.18		2.89	0.01	0.76	0.31	2.47	0.85
PT944	PT	F	33	A/G	C/C			2.89		0.7	1.24	2.71	0.69
PT945	PT	F	34	A/G	C/C	0.36				0.7	2.22	3.47	0.23
PT946	PT	M	22	A/G	G/C	0.79		30.72	10.54	1.21	3.27	2.96	1.32
PT947	PT	F	42	A/G	C/C	0.69		42.59	10.54	1.83	3.99	4.01	1.01
PT948	PT	F	45	G/G	G/C	0.84	1.28	45.46	27.15	1.21	5.9	3.6	1.32
PT950	PT	M	45	G/G	C/C	0.42		30.72	10.54	1.21	2.22	2.96	0.85
PT952	PT	F	46	A/G	C/C	0.24	0.53	36.74	27.15	0.95	2.57	2.12	1.01
PT953	PT	M	35	A/G	G/C	0.11		17.94	14.94	0.79	1.24	2.71	0.85
PT954	PT	F	64	A/A	C/C			2.89	0.01	0.7	0.92	1.79	0.69
PT955	PT	M	36	G/G	G/C			17.94		0.76		2.24	0.62
PT956	PT	M	34	A/G	G/C	0.59	1.28	36.74	27.15	0.89	3.27	3.47	1.32
PT957	PT	M	29	G/G	G/C	0.03		17.94		0.76	1.24	3.34	0.3
PT958	PT	M	41	G/G	C/C	0.53	0.91	24.48		0.95	4.74	4.86	1.17
PT959	PT	F	18	G/G	G/C	0.26		15.94	7.58	1.3	1.01		0.24
PT960	PT	F	33	G/G	C/C	0.3		19.31	11.39	0.19	1.48		0.24
PT970	PT	M	45	G/G	G/G	0.3		19.31	9.48	0.25	1.48	0.93	0.55
PT971	PT	M	29	G/G	G/C	0.17		7.1	5.69	0.25	1.24		0.34
PT973	PT	M	35	G/G	G/C	0.2		17.64	5.69	0.17	1.24		0.34
PT976	PT	M	20		C/C	0.04	0.28	12.5	2.91	0.14	0.79		0.01
PT977	PT	F	63	G/G	G/G	0.39		32.25	22.06	0.38	2.52		0.69
PT978	PT	M	29	A/G	C/C	0.26		8.94	9.48	0.17	0.39		0.34
PT979	PT	M	35	G/G	C/C	0.2	2.07	8.94	3.83	0.25	3.23		0.24
PT980	PT	M	38	A/G	C/C	0.26		12.5	9.48	0.24	1.48	1.31	0.45
PT982	PT	M	45	G/G	C/C	0.43		25.87	8.52	0.41	0.79	0.42	0.45
PT983	PT	F	51	G/G	G/C	0.26		8.94	7.58	0.22	0.79		0.34
PT984	PT	M	34	A/G	G/C	0.26		12.5	11.39	0.25	1.01		0.5
PT985	PT	M	54		C/C	0.26	1.13	15.94	6.63	0.25	7.62	1.31	0.24
PT986	PT	M	24	G/G	C/C	0.39	1.63	20.97	10.43	0.26	2.25		0.74
PT987	PT	M	32	A/G	C/C	0.35	0.28	14.23	11.39	0.22	1.48		0.34
PT988	PT	F	51	A/G	C/C	0.24		10.94	19.14	1.28	3.99	2.96	1.17
PT990	PT	M	25	G/G	G/C	0.39	0.76	22.62	9.48	0.31	2.52		0.59
PT991	PT	M	43	G/G	C/C	0.26	0.95	22.62	7.58	0.35	2.52		0.55
PT992	PT	M	30	A/A	C/C	0.03		2.89		1.11	0.92	2.71	1.01
PT994	PT	M	57	G/G	C/C	0.49	1.92	32.25	19.12	0.34	1.73	0.42	0.83
PT995	PT	F	48	G/G	G/C	0.26		10.73	5.69	0.19	1.01		0.45
PT996	PT	M	27	G/G	C/C	0.14		17.64	2	0.17	1.24		0.24
PT997	PT	M	17	A/G	C/C	0.35	0.28	22.62	7.58	0.17	1.6		0.24
PT998	PT	M	42	G/G	C/C	0.5	1.13	22.62	11.39	0.25	1.24	3.52	0.45
PT999	PT	M	32	A/A	G/C	0.3		12.5	7.58	0.22	1.12		0.55
PT1000	PT	M	32	A/G	G/G	1.91	11.59	182.97	128.73	2.41	24.04	13.85	5.55
PT1001	PT	M	36	G/G	G/C	1.01	3.82	65.46	42.87	0.67	6.57	4.46	1.74
PT1002	PT	M	60	G/G	G/G	0.47	2.34	44.63	52.91	2.54	3.23	2.37	1.3
PT1003	PT	M	56	A/G	G/C	0.36		10.94	0.01	0.7	1.24	2.47	0.46
PT1004	PT	M	23	G/G	G/C	0.57	2.21	41.57	17.18	0.46	3.97	1.31	0.93
PT1006	PT	M	43		G/C	0.5	0.76	24.25	11.39	0.4	1.48		0.69
PT1007	PT	M	19	G/G	C/C	0.59	2.87	53.66	19.12	0.52	2.8	1.64	1.48
PT1008	PT	M	43			0.57	0.76	35.38	17.18	0.52	3.37		0.74
PT1009	PT	M	49		G/C	0.64	0.28	30.67	15.24	0.61	2.25		0.93
PT1010	PT	M	47		G/C	0.43	1.47	19.31	15.24	0.34	2.25		0.83
PT1011	PT	M	25	G/G	C/C	1.01	6.13	85.58	57.96	0.93	9.82	5.8	2.3
PT1012	PT	M	33			1.33	6.61	99.64	76.24	1.3	10.97	7.42	2.9
PT1013	PT	F	51	A/G	C/C	0.26		15.94	7.58	0.26	1.24		0.34
PT1014	PT	M	27	G/G	C/C		0.53	2.89		0.7	2.57	2.96	0.54
PT1015	PT	M	28			0.24		3.52	23.41	0.33	2.34	1.67
PT1016	PT	M	30			0.39	0.76	15.94	11.39	0.31	1.24		0.34
PT1017	PT	M	31		G/C	0.69		30.72	49.33	1.08	7.93	4.29	1.48
PT1018	PT	M	26		G/C	0.69	2.61	50.67	27.95	0.49	3.97	2.23	1.11
PT1019	PT	M	45		G/C	1.05	5.33	78.46	48.89	0.96	7.26	5.47	2.22
PT1020	PT	M	60			0.2	0.76	12.5	9.48	0.19	1.24		0.55
PT1021	PT	M	21		G/C	0.14		12.5	3.83	0.17	1.24		0.34
PT1022	PT	F	60	A/G	G/C	0.14	2.61	15.94	15.24	0.25	5.23	0.42	0.74
PT1023	PT	M	22	A/G	G/C	1.03	6.32	79.89	55.94	0.96	9.07	5.14	2.6
PT1024	PT	F	54	A/G	G/C	0.14		12.5	9.48	0.14	1.85		0.45
PT1025	PT	M	34			0.2	0.28	15.94	9.48	0.22	1.36		0.34
PT1026	PT	F	40			0.14		15.94	5.69	0.28	1.24		0.29
PT1027	PT	M	29	G/G	G/C	1.41	3.99	59.38	34.78	1.38	8.78	6.56	9.01
CT404	CT	M	9	A/G	C/C	0.24		21.25	27.15	1.34	1.24	2.47	1.01
CT407	CT	M	23	G/G	G/G	0.48		42.59	56.34	0.92	2.57	2.71	1.48
CT409	CT	M	33	G/G	C/C	0.48		30.72	14.94	1.14	1.24	3.21	1.17
CT411	CT	M	64		C/C	0.59	0.53	56.65	69.98	1.55	3.27	2.96	2.12
CT412	CT	F	35	A/G	C/C	0.36	0.53	42.59	59.8	1.21	2.57	3.21	1.64
CT413	CT	F	24	G/G	G/G	0.69	0.1	36.74	27.15	2.04	7.93	4.86	1.96
CT414	CT	M	36	A/G	G/C	0.36	1.99	42.59	49.33	2	2.57	3.47	1.17
CT417	CT	M	51	G/G	G/C	0.11	2.67	30.72	31	1.21	5.51	2.83	1.17
CT418	CT	M	49	G/G	G/C	0.69		36.74	69.98	1.08	2.57	2.71	1.96
CT420	CT	M	15	A/G	G/C	0.59		30.72	76.63	1.21	2.57	2.47	1.17
CT421	CT	M	30	G/G	C/C	0.59		64.78	121.14	1.34	0.61	2.71	1.96
CT422	CT	M	48	G/G	G/C	0.24		30.72	56.34	1.34	1.24	3.47	1.48
CT423	CT	M	31	G/G	G/C	0.69		42.59	59.8	2.63	3.99	2.71	1.96
CT424	CT	F	38	G/G	C/C	0.59		53.89	96.1	1.08	1.89	2.96	1.64
CT426	CT	M	29	G/G	G/G	0.42		53.89	49.33	1.08	1.24	2.71	1.64
CT427	CT	M	14			0.24		24.48	34.78	1.34	3.27	2.35	1.32
CT429	CT	M	23	A/G	G/C	0.48		17.94	5.8	0.95	5.51	3.21	1.17
CT434	CT	M	77	A/G	G/G	0.36		36.74		0.7	2.22	3.21	1.48
CT435	CT	M	60	G/G	G/G	0.59		30.72	19.14	1.11	2.57	3.47	1.64
CT436	CT	F	38	G/G	G/G	0.42		17.94	0.01	0.82	1.89	3.34	0.54
CT437	CT	M	25	G/G	C/C	0.69	0.53	36.74	27.15	0.95	5.51	4.57	1.24
CT438	CT	F	61	A/G	G/C	0.48		24.48	10.54	1.11	2.57	3.47	1.01
CT439	CT	M	21	G/G	C/C	0.69	0.1	36.74	19.14	1.21	3.27	3.6	1.17
CT440	CT	F	56	G/G	G/C	0.53		30.72	19.14	0.92	2.57	2.96	1.01
CT441	CT	M	58	G/G	G/G	0.48		21.25	10.54	0.89	3.27	2.71	0.85
CT442	CT	F	62	A/G	G/C		0.1	24.48		0.64	0.61	2.47	0.54
CT443	CT	F	42	G/G	G/C	0.11		2.89		0.7	1.56	2.01	0.38
CT444	CT	M	33	G/G	G/C					0.52	0.31	2.24	0
CT445	CT	M	26	G/G	G/C					0.7	0.31	2.35	0.38
CT447	CT	M	33	G/G	G/C					0.64		2.24	0.46
CT448	CT	F	49	A/G	G/C	0.03		2.89		0.76	2.22	2.47	0.54
CT449	CT	M	18	G/G	C/C	0.48		24.48		0.76		2.47	0.85
CT450	CT	M	45	G/G	G/C	0.36		10.94		1.01	1.24	2.24	1.32
CT451	CT	F	53	G/G	G/C	0.11				0.64		2.01	0.54
CT452	CT	F	21	G/G	G/C			2.89		0.64	0.31	2.47	0.54
CT453	CT	M	22	G/G	C/C					0.64		1.79	0.38
CT455	CT	F	39	G/G	G/C					0.64		2.01	0.38
CT456	CT	F	14	G/G	G/C	0.59		10.94		0.89	2.57	2.96	1.01
CT458	CT	F	30	G/G	G/C	0.18		10.94		0.76	1.24	2.71	0.54
CT461	CT	F	61	G/G	G/C	0.11		10.94		0.82	1.89	2.96	1.01
CT462	CT	M	63	G/G	G/C	0.69		10.94		1.48	2.57	5.46	0.77
CT464	CT	F	49	A/G	G/C					0.58	0.61	2.01	0.38
CT465	CT	M	25	G/G	C/C			10.94		0.64		2.24	0.38
CT466	CT	M	32	G/G	G/C					0.7	1.24	2.47	0.38
CT467	CT	M	45	A/G	G/C	0.48		10.94	0.01	1.21	2.57	2.47	0.69
CT469	CT	F	25	G/G	C/C	0.48		10.94	0.01	0.95	1.24	2.96	0.69
CT470	CT	M	33	A/G	C/C	0.24		24.48		0.82	1.89	2.47	0.85
CT471	CT	F	52	G/G	C/C	0.5	1.57	26.39	21.1	0.62	2.94	2.19	0.77
CT472	CT	F	66	G/G	G/G	0.58	2.9	31.3	16.5	0.47	4.27	2.19	0.59
CT473	CT	M	58		G/G	0.33		26.39	21.1	0.58	4.76	2.19	0.4
CT474	CT	F	28	A/G	G/G	0.62	1.06	23.11	21.1	0.37	3.81	2.33	0.2
CT475	CT	F	23	G/G	G/G	0.8	0.44	26.39	21.1	0.49	3.81	2.47	0.95
CT476	CT	F	17	A/G	G/C	0.58		23.11	23.41	0.45	3.36	1.67	9.25
CT477	CT	F	25	A/A	C/C	0.73	1.57	26.39	25.71	0.68	4.76	3.34	0.77
CT478	CT	M	29		G/C	0.42		19.84	51.15	0.62	2.54	0.74	0.95
CT481	CT	M	45		G/C	0.33	1.57	26.39	34.95	0.64	3.58	1.42	0.95
CT482	CT	M	33	G/G	G/G	0.42		23.11	62.76	0.89	1.8	1.18	1.12
CT483	CT	F	24		G/C	0.5		23.11	53.47	0.71	2.16	1.18	1.46
CT484	CT	M	59		G/C	0.5		28.02	48.84	0.93	3.81	0.74	1.12
CT489	CT	M	63	G/G	G/G	0.73		29.66	72.05	1.88	2.94	0.95	1.78
CT490	CT	F	30	G/G	G/C	0.42		10.04	11.91	0.41	2.54	1.42
CT492	CT	F	48	G/G	G/C	0.73		42.77	62.76	0.62	2.54	1.79	1.12
CT493	CT	M	57	A/G	G/C	0.65	4.05	37.86	30.33	0.66	4.76	2.75	1.12
CT494	CT	F	59		G/G	0.33		23.11	48.84	0.66	2.73	0.74	1.78
CT495	CT	M	50		G/C	0.24	2.04	16.57	34.95	0.73	2.94	0.74	0.77
CT496	CT	F	15	G/G	C/C	0.5		32.94	53.47	1.17	5.52	1.42	1.03
CT497	CT	F	52	G/G	G/C	0.58	1.57	19.84	39.57	0.8	4.27	1.93	1.62
CT498	CT	M	60	G/G	G/C	0.58	2.48	19.84	30.33	0.55	4.27	2.19	0.77
CT499	CT	M	40	A/G	G/C	0.86	4.05	49.34	44.2	0.71	7.45	3.65	1.94
CT500	CT	F	40	A/G	G/G	0.33	0.44	13.3	21.1	0.37	3.81	1.93	0.4
CT501	CT	M	33	A/G	G/C	0.58	1.57	23.11	21.1	0.43	4.76	2.06	0.95
CT502	CT	F	32	G/G	C/C	0.33		16.57	25.71	0.41	3.36	2.19	0.2
CT503	CT	M	23	A/G	C/C	0.24		16.57	11.91	0.45	2.73	1.42
CT504	CT	M	47	G/G		0.29		10.04	16.5	0.41	3.36	1.93
CT505	CT	M	63	A/G	C/C	0.42		19.84	16.5	0.62	3.81	1.67	0.95
CT506	CT	M	63	A/G	G/C	0.13		10.04	7.33	0.24	2.54	1.67	0.2
CT507	CT	F	46	G/G	G/C	0.38	2.48	23.11	28.02	0.55	6.32	3.34	0.77
CT509	CT	M	20	A/G	G/C	0.24		13.3	25.71	0.33	4.76	2.47
CT510	CT	M	17	G/G	G/G	0.33		23.11	25.71	2.26	3.81	2.19	0.59
CT511	CT	M	57	A/G	C/C	0.13		13.3	21.1	0.26	2.94	0.95	0.4
CT512	CT	M	40	A/A	C/C	0.42	1.57	21.48	25.71	0.53	5.78	3.19	0.4
CT513	CT	M	37	A/G	C/C	0.73		26.39	30.33	0.58	4.27	2.47	0.59
CT514	CT	F	57	A/G	G/G	0.33		19.84	16.5	0.53	4.04	2.47	0.4
CT515	CT	M	52	A/G	C/C	0.42		19.84	44.2	1.12	15.17	5.43	0.95
CT516	CT	M	58	G/G	C/C	0.65	1.06	32.94	30.33	0.49	6.88	3.34	0.95
CT518	CT	F	18	A/G		0.24		14.94	11.91	0.41	2.94	1.54	0.68
CT519	CT	M	22	G/G	C/C	0.13		11.67	2.78	0.41	3.36	1.79
CT520	CT	M	50	G/G	C/C	0.5		19.84	11.91	0.41	4.27	1.67	0.59
CT521	CT	M	48	A/G	C/C			6.78	11.91	0.26	2.73	1.93
CT522	CT	M	22	G/G	G/C	0.13		10.04	21.1	0.41	3.81	1.42	0.5
CT523	CT	M	20	A/G	C/C	0.13		16.57	21.1	0.37	2.94	1.54	3.5
CT524	CT	F	36	G/G	G/C	0.58	1.57	26.39	25.71	0.41	5.26	1.67	0.59
CT525	CT	F	61	A/G	C/C	0.5		16.57	25.71	0.41	2.54	1.67	0.4
CT574	CT	M	76	G/G	C/C	0.13		16.57	7.33	0.33	2.94	1.42
CT577	CT	M	40	G/G	G/C			10.04	16.5	0.58	2.34	1.93
CT578	CT	M	55	A/G	G/C	0.13	1.06	6.78	16.5	0.75	19.94	8.12	0.2
CT581	CT	M	49	G/G	G/C	0.1		8.94	5.69	0.17	1.36		0.24
CT582	CT	M	30	A/G	C/C	0.14		12.5	3.83	0.17	1.01		0.13
CT583	CT	M	42	A/G	C/C	0.26	0.76	19.31	10.43	0.25	2.52		0.45
CT584	CT	M	37	G/G	G/C	0.2	0.95	22.62	9.48	0.28	1.48		0.34
CT585	CT	F	47	A/G	C/C	0.2		15.94	7.58	0.18	1.01		0.24
CT586	CT	M	16	G/G	G/G	0.26		15.94	3.83	0.28	1.73		0.24
CT587	CT	M	51	G/G	G/C			1.12	3.83	0.17	1.24		0.34
CT588	CT	M	45	G/G	G/C	0.33		14.23	7.58	0.22	1.73		0.24
CT589	CT	M	24	G/G	C/C	0.43	0.76	25.87	11.39	0.37	2.52	1.13	6.06
CT591	CT	M	63	G/G	G/C			5.22	3.83	0.17	0.79		0.24
CT592	CT	M	58	G/G	G/C	0.2	0.28	15.94	3.83	0.17	1.73		0.24
CT593	CT	M	40	G/G	G/C	0.26		17.64	9.48	0.28	1.12		0.45
CT594	CT	M	68	G/G	C/C			5.22	5.69	0.14	1.01		0.24
CT595	CT	M	34	G/G	G/C	0.2	0.28	12.5	8.52	0.11	0.9		0.24
CT597	CT	M	34	G/G	G/C	0.14		10.73	5.69	0.17	0.79		0.24
CT598	CT	M	56	A/G	C/C	0.3	0.28	22.62	11.39	0.28	1.73	1.31	0.74
CT599	CT	M	59	A/G	G/C	0.39	1.47	22.62	11.39	0.37	2.8	0.93	0.83
CT600	CT	M	43	A/G	C/C	0.33		22.62	11.39	0.32	1.48	0.93	0.34
CT601	CT	M	61	G/G	C/C	0.17	0.54	15.94	7.58	0.25	0.79		0.29
CT602	CT	M	58	A/G	G/C	0.35	0.76	20.97	7.58	0.21	1.85		0.34
CT603	CT	M	51	G/G	C/C	0.04		15.94	9.48	0.21	1.01		0.45
CT604	CT	M	37	G/G	C/C	0.04	0.76	12.5	9.48	0.11	1.85		0.13
CT605	CT	M	62	G/G	C/C	0.3	0.76	19.31	11.39	0.19	2.25	1.31	0.45
CT606	CT	M	61	G/G	C/C	0.3	0.28	15.94	7.58	0.25	2.25	0.93	0.34
CT607	CT	M	37	A/G	C/C	0.64	1.13	38.49	19.12	0.49	4.75	1.95	1.16
CT609	CT	M	57	G/G	G/G	0.26		20.97	11.39	0.19	1.98	1.31	0.34
CT610	CT	M	52	A/G	C/C	0.17	0.76	12.5	7.58	0.19	1.01	0.42	0.45
CT611	CT	M	60	G/G	C/C	0.26	0.28	12.5	7.58	0.17	1.73		0.24
CT612	CT	M	40	G/G	C/C	0.04	0.28	12.5	11.39	0.22	1.73		0.24
CT613	CT	M	21	G/G	G/G	0.14		15.94	5.69	0.19	1.01		0.34
CT614	CT	M	51	A/G	G/G	0.04	0.28	22.62	9.48	0.17	1.24		0.45
CT615	CT	M	26	A/G	C/C	0.2	0.28	19.31	19.12	0.25	1.01		0.45
CT616	CT	M	50	G/G	C/C	0.3	0.28	15.94	9.48	0.19	1.73		0.64
CT617	CT	M	21	G/G	G/C	0.39	0.76	25.87	9.48	0.34	3.67	3.02	0.64
CT618	CT	M	26	G/G	C/C	0.39	1.63	29.08	21.08	0.34	2.25	1.64	0.93
CT619	CT	M	56	G/G	G/G	0.26	0.28	12.5	7.58	0.22	2.38	1.64	0.34
CT620	CT	M	29	G/G	G/G	0.2	0.28	19.31	5.69	0.17	1.73	0.42	0.45
CT621	CT	M	49	A/A	C/C	0.3		19.31	5.69	0.22	1.98	1.13	0.34
CT622	CT	M	39	G/G	G/C	0.26	0.28	19.31	7.58	0.28	1.48		0.24
CT623	CT	M	60	A/A	C/C	0.39	0.76	15.94	11.39	0.31	1.85	1.95	6.6
CT624	CT	M	53	G/G	G/C	0.26	0.28	12.5	7.58	0.25	1.98	0.42	0.34
CT625	CT	M	47	G/G	C/C	0.26	0.95	25.87	15.24	0.28	1.24		0.34
CT626	CT	M	40	G/G	G/C	0.52		19.31	13.31	1.68	1.24	1.31	0.74
CT627	CT	M	54	A/A	G/C	0.43	5.23	15.94	16.21	0.38	12.35	4.11	0.64
CT628	CT	M	41	A/G	C/C	0.61	0.76	110.73	65.05	1.26	8.34	7.31	2.43
CT630	CT	M	38	G/G	G/C	0.47		22.62	7.58	0.25	2.38	3.52	0.64
CT632	CT	M	46	G/G	G/C	0.39		29.08	7.58	0.43	2.25		0.45
CT633	CT	M	52	G/G	G/C	0.14		8.94	3.83	0.25	1.73	0.71	0.24
CT635	CT	M	49	G/G	G/C	0.16	0.02	8.44	0.97	0.31	0.86	1.02	0.24
CT639	CT	M	53	G/G	G/C	0.22	0.37	10.53	9.31	0.22	1.55	0.81	0.4
CT640	CT	M	78			0.36	0.02	15.69	13.93	0.45	2.8	1.95	0.36
CT643	CT	M	60	G/G	G/C	0.26	0.02	10.53	4.15	0.2	1.19	0.71	0.52
CT644	CT	M	42	G/G	G/C	0.25	0.65	10.53	5.52	0.23	1.74	1.35	0.6
CT645	CT	M	53	G/G	G/C	0.28	0.77	16.71	6.83	0.23	1.94	1.13	0.6
CT646	CT	M	18	A/A	G/G	0.25	1.35	14.66	9.31	0.27	1.94	1.47	0.52
CT647	CT	M	36	G/G	C/C	0.25	1.12	16.71	9.31	0.22	1.84	1.07	0.48
CT648	CT	M	60	G/G	G/C	0.13	0.02	8.44	6.83	0.22	1.02	0.76	0.28
CT649	CT	M	54	G/G	C/C	0.22	0.37	12.61	11.66	0.27	1.74	1.13	0.44
CT650	CT	M	19	G/G	G/C	0.19	0.37	8.44	9.31	0.22	1.19	1.02	0.36
CT651	CT	M	23	G/G	G/C	0.4	1.56	30.75	11.66	0.37	2.15	1.76	0.9
CT652	CT	M	53	G/G	C/C	0.28	0.89	14.66	6.83	0.25	2.58	1.13	0.67
CT653	CT	M	44	A/G	G/C	0.25	1.56	19.75	18.28	0.33	2.25	1.47	0.52
CT654	CT	M	36	G/G	C/C	0.16	0.89	6.32	11.66	0.2	1.94	1.02	0.52
CT655	CT	M	26	G/G	C/C	0.13	1.01	12.61	6.83	0.25	5.08	2.46	0.52
CT656	CT	M	30	A/A	G/G	0.31	0.37	18.74	13.93	0.28	2.58	1.89	0.79
CT657	CT	M	24	A/A	C/C	0.25	1.12	16.71	9.31	0.28	1.55	1.35	0.67
CT658	CT	M	69	G/G	C/C	0.31	1.56	16.71	20.38	0.28	1.84	1.35	0.67
CT659	CT	M	50	A/G	G/C	0.25	0.02	18.74	9.31	0.3	1.37	1.24	0.44
CT660	CT	M	40	A/G	C/C	0.38	4.14	47.41	73.68	0.51	5.93	2.07	1.56
CT661	CT	M	26	G/G	C/C	0.37	1.35	27.77	42.7	0.37	3.04	2.2	0.98
CT675	CT	M	18	A/A	C/C	0.28	1.35	16.71	9.31	0.22	1.19	0.97	0.6
CT680	CT	M	74	A/G	G/C	0.25	0.37	18.74	18.28	0.27	1.55	0.91	0.52
CT682	CT	M	56	G/G	C/C	0.19	0.89	12.61	18.28	0.23	1.74	1.18	0.48
CT684	CT	M	52	A/G	G/C	0.38	1.12	20.76	9.31	0.28	2.15	1.24	0.52
CT685	CT	M	63	G/G	G/C	0.19	0.52	16.71	11.66	0.28	1.74	0.91	0.67
CT686	CT	M	62			0.43	2.16	32.73	27.47	0.4	2.8	1.95	1.35
CT687	CT	M	55	G/G	G/C	0.22	0.37	12.61	13.93	0.4	1.55	1.02	0.6
CT688	CT	M	78	A/G	G/C	0.38	1.76	26.78	22.44	0.32	2.36	1.82	0.83
CT689	CT	M	48	G/G	C/C	0.22	0.37	10.53	11.66	0.24	0.57	1.13	0.36
CT690	CT	M	54	G/G	C/C	0.13	0.37	6.32	5.52	0.18	1.02	0.62	0.36
CT691	CT	M	36	G/G	G/C	0.25	0.52	16.71	6.83	0.22	2.58	1.58	0.36
CT692	CT	M	45	A/G	C/C	0.13		8.44	4.15	0.16	0.57	0.62	0.2
CT693	CT	M	35	G/G	C/C	0.1	0.37	4.17	2.67	0.19	0.57	0.71	0.44
CT694	CT	M	38	G/G	C/C	0.16	0.37	12.61	6.83	0.2	1.19	0.81	0.44
CT695	CT	F	34	A/G	G/C	0.13	1.35	30.75	24.48	0.32	2.25	1.47	0.83
CT696	CT	M	25	G/G	G/C	0.22	0.37	14.66	9.31	0.64	1.55	1.24	0.48
CT697	CT	M	56	A/A	G/C	0.22	0.65	10.53	4.15	0.28	1.55	1.07	0.44
CT698	CT	F	55	G/G	G/C	0.22	0.02	12.61	11.66	0.3	1.28	1.02	0.44
CT699	CT	F	72	G/G	G/G	0.22	1.12	16.71	9.31	0.19	0.78	0.81	0.67
CT700	CT	M	72	G/G	C/C	0.19	1.56	14.66	16.13	0.23	2.58	1.24	0.44
CT702	CT	M	54	A/G	C/C	0.22	0.02	6.32	0.97	0.2	1.02	0.86	0.2
CT703	CT	M	16	G/G	G/C	0.26	0.37	14.66	9.31	0.27	1.74	1.13	0.52
CT704	CT	M	59	G/G	C/C	0.25	1.66	16.71	9.31	0.23	8.06	1.95	0.44
CT705	CT	F	57	A/A	C/C	0.33	0.65	24.78	20.38	0.35	2.36	1.13	0.83
CT706	CT	F	61	A/A	G/C	0.13		4.17	4.15	0.14	0.71	0.62	0.2
CT707	CT	M	72	A/G	G/C	0.19	0.65	12.61	9.31	0.27	1.74	1.02	0.28
CT708	CT	M	33	G/G	G/G	0.13	0.37	6.32	9.31	0.27	1.46	0.81	0.44
CT709	CT	F	27	A/G	C/C	0.19	0.65	11.57	11.66	0.25	1.37	1.47	0.52
CT710	CT	F	59	A/G	G/C	0.28	0.37	14.66	11.66	0.34	1.94	2.33	0.52
CT711	CT	M	62	G/G	G/C	0.18	0.37	6.32	6.83	0.27	1.1	0.81	0.36
CT712	CT	M	47	G/G	C/C	0.26	0.65	22.77	25.48	0.28	2.36	1.35	0.67
CT713	CT	F	49	G/G	C/C	0.18	0.89	8.44	11.66	0.2	1.94	1.7	0.28
CT714	CT	M	48	G/G	C/C	0.36		10.53	6.83	1.02	0.94	1.02	0.6
CT715	CT	M	71	G/G	C/C	0.33	1.35	16.71	16.13	0.23	1.94	1.41	0.44
CT717	CT	M	64	A/G	C/C	0.38	1.35	30.75	31.38	0.31	4.27	1.7	1.38
CT718	CT	M	12	G/G	C/C	0.25	0.37	12.61	19.33	0.25	1.37	1.29	0.67
CT719	CT	M	48	A/G	G/C	0.33	0.89	20.76	15.04	0.33	2.36	2.01	0.6
CT721	CT	M	53	G/G	G/G	0.31	1.35	14.66	11.66	0.23	1.74	1.47	0.44
CT722	CT	F	65	A/G	G/G	0.37	0.89	15.69	6.83	0.25	1.84	1.58	0.6
CT723	CT	F	50	G/G	G/C	0.26	0.37	16.71	16.13	0.33	1.74	0.91	0.52
CT725	CT	M	42	G/G	C/C	0.28	0.02	12.61	6.83	0.25	1.37	1.02	0.6
CT726	CT	M	63	G/G	G/C	0.38	1.12	22.77	6.83	0.32	2.15	1.47	0.67
CT727	CT	M	45	A/G	C/C	0.48	2.16	33.72	4.15	0.98	2.58	1.58	0.83
CT728	CT	M	30	G/G	C/C	0.22	0.65	12.61	10.5	0.26	1.02	1.18	0.48
CT731	CT	F	50	A/G	G/C	0.33	0.89	28.77	18.28	0.37	1.37	1.76	7.38
CT732	CT	M	22	A/G	G/C	0.33	0.89	22.77	5.52	0.27	2.69	1.58	0.67
CT733	CT	M	50	G/G	C/C	0.43	1.35	20.76	9.31	0.32	1.55	1.89	0.67
CT734	CT	M	13	G/G	G/C	0.41	2.16	30.75	18.28	0.27	2.58	1.52	0.9
CT735	CT	F	54	A/G	C/C	0.45	0.65	28.77	12.81	0.44	1.74	1.82	0.6
CT736	CT	M	18	A/G	G/G	0.31	1.12	17.72	13.93	0.25	1.55	1.35	0.6
CT737	CT	M	44	A/G	C/C	0.31	1.35	16.71	13.93	0.36	2.36	1.02	0.52
CT740	CT	M	21	G/G	C/C	0.36	0.89	20.76	16.13	0.35	1.74	1.7	0.75
CT741	CT	M	15	G/G	G/G	0.53	1.12	27.77	18.28	0.73	2.36	3.14	0.83
CT743	CT	M	43	G/G	G/C	0.38	1.76	32.73	18.28	0.37	2.47	1.7	0.6
CT744	CT	M	37	G/G	G/G	0.48	1.97	32.73	20.38	0.64	3.04	1.95	1.05
CT746	CT	F	67	A/G	C/C	0.08	0.89	12.61		0.2	1.37	0.81	0.28
CT747	CT	M	64	A/G	G/C	0.13	0.37	8.44		0.17	1.28	0.53	0.11
CT748	CT	M	82	A/G	C/C	0.19	4.64	12.61	11.66	0.32	2.8	1.35	0.52
CT749	CT	F	52	G/G	C/C	0.15		8.44	9.31	0.4	1.55	0.81	0.28
CT750	CT	M	31	G/G	C/C	0.16		6.32		0.22	0.57	0.81	0.28
CT751	CT	M	64	G/G	C/C	0.19	1.24	8.44	9.31	0.2	1.55	1.47	0.28
CT752	CT	F	59	G/G	G/C	0.19	0.65	6.32	0.97	0.2	1.02	1.24	0.11
CT753	CT	F	15	G/G	G/G	0.16	0.37	12.61	0.97	0.2	0.71	0.91	0.28
CT754	CT	F	41	G/G	C/C	0.22	0.65	10.53	4.15	0.2	1.19	0.76	0.36
CT755	CT	F	54	A/G	G/C	0.28	0.65	16.71	9.31	0.37	0.86	1.02	0.52
CT757	CT	M	45	G/G		0.19	0.65	10.53	0.97	0.16	1.37	0.97	0.44
CT758	CT	F	58	A/G	G/C	0.18	0.89	13.64	0.97	0.2	1.37	1.13	0.36
CT759	CT	F	61	G/G	C/C	0.19		8.44	6.83	0.68	1.19	18.46	0.2
CT762	CT	M	65	G/G	C/C	0.19	0.22	12.61		0.28	1.37	1.02	0.52
CT763	CT	M	55	G/G	G/C	0.33	1.56	22.77	9.31	0.32	2.15	0.91	0.6
CT764	CT	M	18	G/G	G/G	0.32	0.37	10.53	11.66	0.27	1.1	1.02	0.6
CT765	CT	M	15	G/G	G/C	0.19	0.37	8.44	4.15	0.32	0.57	0.81	0.44
CT766	CT	M	22	G/G	G/C	0.22	0.89	11.57		0.25	1.02	0.86	0.11
CT767	CT	M	18	G/G	G/C	0.13		8.44	4.15	0.22	1.02	0.62	0.11
CT768	CT	F	54	A/G	G/G	0.19		10.53	4.15	0.22	0.86	0.86	0.28
CT769	CT	M	21	G/G	C/C	0.24	0.37	8.44		0.23	1.37	1.02	0.28
CT770	CT	M	27	A/G	G/C	0.19		8.44		0.22	1.02	1.24	0.02
CT771	CT	M	48	A/G	G/C	0.19	0.37	10.53	11.66	0.23	1.02	1.24	0.44
CT772	CT	M	25	A/G	G/C	0.13		4.17		0.19	1.74	1.35	0.2
CT773	CT	M	65	G/G	G/G	0.22		8.44	4.15	0.2	1.19	0.62	0.36
CT774	CT	M	63	A/G	G/C	0.19		8.44	4.15	0.2	0.44	0.81	0.28
CT775	CT	M	25	A/G	G/G	0.16		6.32	0.97	0.23	1.02	0.53	0.28
CT777	CT	F	58	G/G	G/C	0.22	0.37	10.53	4.15	0.22	1.02	0.91	0.15
CT778	CT	F	32	G/G	G/C	0.19	0.65	12.61	6.83	0.2	0.86	0.53	0.2
CT779	CT	M	69	G/G	G/C	0.21	0.02	6.32	9.31	0.17	1.02	0.62	0.36
CT780	CT	M	17	G/G	G/C	0.13	0.02	10.53	6.83	0.22	0.86	0.81	0.32
CT781	CT	F	19	G/G	G/G	0.16	0.37	6.32	2.67	0.14	1.19	1.35	0.2
CT782	CT	M	35	A/G	G/C	0.16	0.37	10.53	6.83	0.17	1.37	0.91	0.36
CT783	CT	F	46	G/G	C/C	0.19		14.66	6.83	0.19	1.02	0.91	0.2
CT784	CT	M	36	A/G	C/C	0.28	8.07	38.63	16.13	0.4	3.51	7.07	8.29
CT787	CT	F	62	A/G	G/G	0.16	0.37	7.38	0.97	0.22	0.57	1.02	0.2
CT788	CT	M	68	A/G	G/G	0.24	0.02	14.66	4.15	0.3	1.02	1.13	0.4
CT789	CT	M	34	A/G	G/C	0.1		1.96	0.97	0.32	0.57	0.44	0.28
CT790	CT	M	55	A/G	G/G	0.28	0.89	12.61	9.31	0.27	1.74	1.47	0.67
CT792	CT	M	47	A/G	G/G	0.22	0.89	17.72	4.15	0.3	1.19	1.47	0.44
CT793	CT	F	20	A/G	C/C	0.13	0.02	8.44	0.97	0.2	0.38	0.62	0.28
CT794	CT	F	73	G/G	C/C	0.26		14.66	4.15	0.25	1.19	1.13	0.4
CT795	CT	M	23	G/G	G/C	0.28	0.89	12.61	8.09	0.19	1.37	0.81	0.36
CT796	CT	M	20		C/C	0.16	0.02	8.44	6.83	0.23	1.74	0.62	0.28
CT797	CT	M	35	A/G	C/C	0.19	0.37	10.53		0.28	1.19	1.02	0.11
CT798	CT	M	16	G/G	G/C	0.36	0.22	12.61	6.83	0.24	1.74	1.41	0.44
CT799	CT	M	35	G/G	G/C	0.28	1.12	8.44	6.83	0.3	1.02	1.47	0.63
CT800	CT	F	38	A/G	G/G	0.16	0.02	10.53	4.15	0.22	1.02	0.81	0.2
CT801	CT	M	42	A/G	G/C	0.19	0.89	6.32	4.15	0.38	0.57	0.53	0.44
CT802	CT	F	29	A/G	G/C	0.21	0.37	12.61	16.13	0.23	1.37	1.47	0.4
CT803	CT	M	27	G/G	C/C	0.22	0.37	10.53	6.83	0.23	1.28	0.91	0.36
CT804	CT	M	22	G/G	C/C	0.26	0.37	12.61	6.83	0.25	1.19	0.81	6.24
CT805	CT	F	36	A/G	G/C	0.16		8.44	0.97	0.2	0.86	0.71	0.28
CT806	CT	M	37	G/G		0.21	0.65	12.61	0.97	0.28	1.02	0.91	0.2
CT807	CT	M	41	G/G	G/C	0.16		10.53	11.66	0.13	0.71	1.13	0.2
CT808	CT	F	23	G/G	C/C	0.16	2.16	10.53	28.46	0.23	5.36	2.07	0.36
CT809	CT	M	44	A/G	G/G	0.16		10.53	0.97	0.2	0.71	0.53	0.28
CT812	CT	F	17	G/G	G/C	0.22	0.37	8.44	4.15	0.22	0.86	0.71	0.2
CT813	CT	M	44	G/G	G/G	0.31	0.65	18.74	11.66	0.32	1.19	1.13	0.52
CT815	CT	M	33	A/G	G/C	0.25	0.37	12.61	16.13	0.25	1.55	1.35	0.67
CT816	CT	M	59	G/G	G/C	0.22	0.02	10.53	4.15	0.22	0.71	1.02	0.15
CT817	CT	M	74	G/G	G/C	0.28	0.02	8.44	0.97	0.22	0.86	1.07	0.52
CT818	CT	F	67	A/G	G/C	0.18		6.32		0.17	0.71	0.53	0.28
CT819	CT	M	57	G/G	C/C	0.16	0.37	14.66	4.15	0.17	0.94	0.62	0.2
CT821	CT	M	59	A/G	C/C	0.25	0.02	8.44	6.83	0.2	0.86	0.91	0.28
CT823	CT	M	38	G/G	C/C	0.65	16.75	86.61	117.99	0.67	110.26	24.55	3.87
CT824	CT	M	53	G/G	C/C	0.28	0.02	12.61	0.97	0.22	1.19	1.24	0.44
CT825	CT	M	18	A/G	G/C	0.22	0.52	8.44	4.15	0.25	1.1	1.29	0.28
CT829	CT	M	52	G/G	C/C	0.25	0.65	14.66		0.37	1.55	0.67	0.2
CT830	CT	M	76	A/G	G/C	0.19		10.53	4.15	0.3	1.37	0.62	0.36
CT831	CT	M	22	G/G	C/C	0.13		6.32	4.15	0.2	0.71	0.81	0.11
CT833	CT	M	65	G/G	G/C	0.1		1.96		0.2	0.32	0.44	0.11
CT834	CT	M	62	G/G	G/C	0.19	0.02	9.49	9.31	0.19	0.71	0.67	0.52
CT835	CT	M	70	G/G	G/G	0.15		14.66	18.28	0.2	0.71	0.62	0.44
CT836	CT	M	37	A/G	C/C	0.16	0.02	14.66	11.66	0.19	1.02	0.71	0.36
CT837	CT	M	30	G/G	G/C	0.16	0.02	8.44	0.97	0.19	0.71	0.53	0.28
CT838	CT	M	25	G/G	C/C	0.1	0.37	6.32	12.81	0.17	1.02	0.81	0.11
CT839	CT	M	41	A/G	G/C	0.19	1.35	12.61	4.15	0.27	1.37	0.67	2.49
CT840	CT	F	59		G/C	0.25	0.65	8.44	18.28	0.37	1.19	1.29	0.71
CT841	CT	M	49	A/G		0.13	0.02	4.17		0.17	0.94	0.62	0.2
CT842	CT	M	74	G/G	C/C	0.25	0.02	6.32	6.83	0.45	0.94	1.13	0.36
CT843	CT	F	21	A/A	G/C	0.22	0.22	12.61	12.81	0.3	1.55	1.02	0.67
CT844	CT	M	22	G/G	G/C	0.21	0.65	8.44	11.66	0.22	1.37	0.57	0.36
CT845	CT	M	74	G/G	C/C	0.1		14.66	13.93	0.19	1.19	0.91	0.36
CT846	CT	F	75	G/G	G/C	0.22	1.76	14.66	6.83	0.16	1.19	0.71	0.52
CT847	CT	F	61	G/G	G/C	0.18		10.53		0.2	1.19	0.62	0.28
CT848	CT	M	58	A/G	G/C	0.13		6.32	0.97	0.19	0.71	0.71	0.24
CT849	CT	M	52	A/G	G/G	0.22	0.02	14.66	9.31	0.17	1.37	0.81	0.36
CT850	CT	F	50	A/G	G/C	0.22	0.65	12.61	6.83	0.2	1.19	0.91	0.44
CT851	CT	F	63	G/G	G/C	0.28	0.37	18.74		0.44	1.37	1.02	0.44
CT852	CT	F	36		G/G	0.22	0.02	16.71	9.31	0.22	1.28	0.81	0.52
CT853	CT	M	65	G/G	G/G	0.19		8.44	5.52	0.2	0.86	0.71	0.2
CT854	CT	F	74	G/G	C/C	0.25	0.65	8.44	6.83	0.16	1.19	0.81	0.28
CT855	CT	F	68	G/G	G/C	0.31	0.37	20.76	13.93	0.23	1.74	0.81	0.44
CT856	CT	M	36	A/G	C/C	0.28	0.37	16.71	13.93	0.22	1.19	0.62	0.44
CT858	CT	M	66	G/G	G/C	0.22	0.24	14.96	4.95	0.1	1.31	0.42	0.3
CT859	CT	F	28	A/G	G/G	0.14	0.15	11.27	4.04	0.28	1.31	0.49	0.22
CT860	CT	M	41	A/A	G/G	0.27	0.42	19.85	14.53	0.26	1.43	0.71	0.3
CT861	CT	M	53	G/G	G/C	0.19	0.42	11.27	7.63	0.21	1.43	0.53	0.39
CT862	CT	F	42	A/G	G/C	0.24	2.62	30.99	70.62	0.29	4.79	1.53	0.62
CT863	CT	F	50	G/G	G/G	0.27	1.11	17.08	15.38	0.3	1.96	0.91	0.46
CT864	CT	M	36	G/G	G/G	0.24	0.05	12.77	2.18	0.15	1.43	0.46	0.3
CT865	CT	F	45	G/G	C/C	0.31	0.77	25.19	5.85	0.4	1.07	0.6	0.39
CT866	CT	M	27	G/G	C/C	0.17	0.24	11.27	2.18	0.2	1.43	0.71	0.22
CT867	CT	M	73	G/G	G/C	0.22	3.3	9.74	22.9	0.5	4.3	3.83	0.44
CT868	CT	M	30	A/G	C/C	0.27	1.27	9.74	5.85	0.14	1.31	1.08	0.3
CT869	CT	M	30	G/G	C/C	0.27	0.24	14.96	7.63	0.22	1.69	0.79	0.26
CT870	CT	M	59	G/G	G/G	0.38	1.11	12.77	7.63	0.12	1.56	1.35	0.39
CT871	CT	F	52	G/G	G/G	0.21	0.24	15.67	9.38	0.22	1.49	0.95	0.22
CT872	CT	M	54	G/G	G/C	0.19	0.42	14.23	11.11	0.28	1.37	0.46	0.26
CT873	CT	F	70	A/G	C/C	0.24		9.74	7.63	0.21	1.31	0.42	0.3
CT874	CT	M	49	G/G	G/G	0.27	1.59	12.77	16.22	0.54	1.96	0.49	0.44
CT875	CT	F	42	G/G	C/C	0.31	0.86	18.48	9.38	0.33	1.31	0.91	0.3
CT880	CT	M	51	G/G	C/C	0.21	0.42	12.77	4.04	0.26	2.4	1	0.17
CT881	CT	M	57	G/G	G/G	0.22	0.42	15.67	6.74	0.19	1.96	0.83	0.33
CT882	CT	M	61	G/G	C/C	0.28	1.75	15.67	7.63	0.09	3.74	0.91	0.35
CT883	CT	F	49	A/G	G/C	0.31	0.05	13.51	12.83	0.15	1.69	1	0.39
CT885	CT	M	15	G/G	C/C	0.22	0.24	9.74	4.04	0.17	1.19	0.46	0.17
CT886	CT	M	14	A/G	C/C	0.27	1.27	17.08	7.63	0.26	9.22	2.56	0.26
CT887	CT	M	37	A/G	G/G	0.19	0.42	8.16	0.2	0.17	1.19	0.83	0.13
CT888	CT	F	35	A/G	G/C	0.14	0.42	8.16	4.04	0.14	1.19	0.68	0.22
CT889	CT	M	66	A/G	G/G	0.22		11.27	4.04	0.15	1.31	0.39	0.22
CT890	CT	F	60	G/G	C/C	0.27	4.8	21.21	55.02	0.35	5.5	1.93	0.53
CT891	CT	M	19	G/G		0.3	0.05	17.08	14.53	0.57	1.82	0.83	0.46
CT892	CT	F	57	A/G	G/C	0.31	0.6	19.85	10.25	0.18	1.56	1.17	0.35
CT893	CT	F	61	G/G	C/C	0.29	0.24	15.67	5.85	0.12	1.56	0.83	0.26
CT895	CT	M	14	G/G	C/C	0.22	0.77	14.96	8.5	0.21	1.56	0.75	0.26
CT896	CT	F	45	A/G	C/C	0.22	0.6	14.23	10.25	0.14	1.31	0.6	0.35
CT897	CT	F	44	G/G	G/G	0.24	0.05	14.23	9.38	0.24	1.25	0.39	0.3
CT898	CT	M	33	G/G	C/C	0.31	0.05	20.53	9.38	0.31	1.56	0.75	0.35
CT899	CT	M	65	G/G	C/C	0.24	0.6	11.27	13.68	0.15	1.43	1	0.3
CT900	CT	M	62		G/C	0.24	0.86	15.67	9.38	0.14	1.62	0.68	0.37
CT901	CT	M	42	G/G	C/C	0.27	0.05	17.08	9.38	0.38	1.56	0.6	0.26
CT902	CT	F	42	G/G	C/C	0.25	0.05	18.48	4.04	0.46	0.96	0.39	0.3
CT903	CT	F	55	G/G	G/G	0.17	0.42	9.74	5.85	0.24	1.31	0.75	0.26
CT907	CT	F	53	G/G	G/G	0.24	0.77	14.96	9.38	0.15	1.25	0.83	0.22
CT908	CT	F	51	G/G	G/C	0.21	0.05	10.51	4.04	0.14	1.56	0.6	0.33
CT911	CT	M	50			0.29	0.6	17.08	9.38	0.28	3.56	0.91	0.3
CT912	CT	M	29	G/G		0.28	1.59	17.08	16.22	0.31	2.11	1.63	0.28
CT914	CT	F	17	G/G	C/C	0.36	0.77	23.88	14.53	0.33	2.11	0.53	0.62
CT915	CT	M	59	G/G	C/C	0.17	0.24	12.77	50.29	0.19	1.56	0.79	0.26
CT916	CT	M	66			0.21	0.05	15.67	2.18	0.16	1.43	1.83	0.26
CT917	CT	F	71	A/A	G/C	0.22	0.05	14.96	2.18	0.3	1.43	0.68	0.35
CT918	CT	F	62	G/G	C/C	0.24	1.27	12.77	11.11	0.17	1.31	0.33	0.35
CT919	CT	M	71	G/G	G/C	0.31	0.77	18.48	11.11	0.13	1.56	1	0.37
CT920	CT	M	60			0.22	0.24	14.23	7.63	0.33	1.07	0.83	0.35
CT921	CT	M	53	A/G	C/C	0.29	0.42	14.23	11.11	0.21	1.19	0.49	0.33
CT922	CT	M	68			0.29	0.51	18.48	14.53	0.26	1.56	0.53	0.53
CT925	CT	F	31	G/G	G/G	0.21	0.05	9.74	7.63	0.15	1.19	0.53	0.26
CT927	CT	F	36	G/G	C/C	0.27	1.67	11.27	5.85	0.15	8.72	2.13	0.22
CT929	CT	F	20	A/G	G/G	0.21	0.24	12.03	8.5	0.22	1.56	0.91	0.3
CT931	CT	F	41	A/A	C/C	0.17	3.46	24.54	9.38	0.3	2.25	0.75	1.25
CT932	CT	F	62	A/A	G/C	0.29	0.69	14.23	9.38	0.24	2.4	1.73	0.44
CT934	CT	F	19	G/G	C/C	0.29	0.05	14.23	12.83	0.3	1.43	0.68	0.39
CT935	CT	M	20			0.24	0.05	8.16	5.85	0.35	1.37	1.04	0.3
