# Supplementary material for: Genetic analysis of IFNG-AS1 implicates opposite effects to Leishmania guyanensis-cutaneous leishmaniasis: rs4913269 confers protection while rs7134599 enhances susceptibility and correlates with high plasma IL-4 and IL-10 levels
Source: PLoS Negl Trop Dis. 2025 Jul 14;19(7):e0013318. doi: 10.1371/journal.pntd.0013318 (PMC12273940; doi:10.1371/journal.pntd.0013318)
Supplement: S2 Data — (XLSX) [file pntd.0013318.s004.xlsx]

## Sheet: Planilha1
ID	group	sex	age
59	1	1	30
105	1	2	6
130	1	2	35
136	1	2	57
154	1	1	31
167	1	1	20
171	1	1	29
179	1	2	12
187	1	1	24
188	1	1	45
189	1	2	55
190	1	1	29
191	1	1	32
193	1	1	13
195	1	1	31
197	1	1	27
198	1	2	24
199	1	1	33
200	1	1	28
201	1	1	15
202	1	1	25
206	1	1	10
207	1	1	70
208	1	1	42
209	1	1	46
210	1	1	21
211	1	1	16
212	1	1	48
213	1	1	47
214	1	1	17
215	1	1	33
216	1	1	43
217	1	1	31
218	1	1	28
219	1	1	7
220	1	1	22
221	1	1	28
222	1	1	29
223	1	1	33
224	1	1	23
225	1	2	23
226	1	1	27
227	1	1	20
228	1	1	42
229	1	1	40
230	1	1	38
231	1	1	36
232	1	1	18
233	1	2	35
234	1	1	32
235	1	1	15
236	1	2	27
237	1	1	27
238	1	2	22
239	1	2	41
240	1	1	30
241	1	1	25
242	1	1	28
243	1	1	58
244	1	2	53
245	1	1	37
246	1	1	22
247	1	1	27
248	1	1	31
249	1	2	45
250	1	1	44
251	1	1	26
252	1	1	21
253	1	1	44
254	1	1	58
255	1	2	57
256	1	1	30
257	1	2	23
258	1	1	27
259	1	1	51
260	1	1	56
261	1	1	54
262	1	1	27
263	1	1	32
264	1	1	19
265	1	1	51
266	1	1	15
267	1	1	25
268	1	1	47
269	1	1	30
270	1	1	17
271	1	1	20
272	1	1	12
273	1	1	35
274	1	1	37
275	1	1	38
276	1	1	34
278	1	1	52
279	1	1	41
280	1	2	23
281	1	2	46
282	1	1	57
283	1	1	53
284	1	1	43
285	1	1	26
286	1	1	47
287	1	1	30
288	1	2	32
289	1	1	29
290	1	1	21
291	1	1	36
292	1	1	43
295	1	1	52
299	1	1	27
300	1	1	24
301	1	1	56
302	1	1	29
303	1	1	56
304	1	1	38
305	1	1	51
306	1	1	25
307	1	1	49
308	1	2	17
309	1	2	42
310	1	1	24
311	1	1	24
312	1	2	44
313	1	2	46
315	1	1	46
316	1	2	43
317	1	1	31
318	1	1	27
319	1	1	55
320	1	1	33
321	1	1	41
322	1	1	58
323	1	1	31
324	1	1	18
325	1	1	30
331	1	1	59
332	1	1	49
333	1	1	34
334	1	1	23
335	1	1	53
336	1	1	32
337	1	1	45
338	1	1	35
339	1	1	45
340	1	1	24
341	1	1	14
342	1	1	23
343	1	2	28
344	1	1	46
345	1	2	18
346	1	1	42
347	1	2	36
348	1	2	20
349	1	2	27
350	1	2	35
351	1	1	26
352	1	1	17
353	1	1	25
354	1	1	57
355	1	2	13
356	1	1	33
357	1	2	35
358	1	1	22
359	1	1	53
360	1	1	31
361	1	1	10
362	1	1	32
363	1	1	37
364	1	1	57
365	1	1	39
366	1	1	26
367	1	1	43
368	1	2	20
369	1	1	32
370	1	1	32
371	1	1	10
372	1	2	11
373	1	1	33
374	1	1	23
378	1	1	37
379	1	1	32
380	1	1	50
381	1	1	37
382	1	2	51
383	1	2	10
384	1	2	15
385	1	1	17
386	1	2	13
387	1	1	49
388	1	1	36
389	1	1	8
390	1	1	51
391	1	1	8
392	1	1	31
393	1	2	31
394	1	2	17
395	1	1	56
396	1	1	20
397	1	1	6
398	1	1	66
399	1	1	29
400	1	2	15
401	1	2	60
402	1	1	28
403	1	1	43
404	1	1	20
405	1	1	53
406	1	1	39
407	1	1	27
408	1	2	6
409	1	1	21
410	1	2	29
411	1	1	36
412	1	1	23
413	1	1	18
414	1	1	28
415	1	1	29
416	1	1	20
417	1	2	39
418	1	1	18
419	1	2	49
420	1	1	32
421	1	1	8
422	1	1	65
423	1	1	37
424	1	2	68
425	1	1	18
426	1	1	16
427	1	1	28
428	1	2	29
429	1	1	17
430	1	1	33
431	1	1	19
432	1	1	8
435	1	1	19
436	1	1	55
437	1	2	56
438	1	2	51
439	1	1	28
440	1	1	24
441	1	1	20
442	1	2	44
443	1	2	27
444	1	2	36
445	1	1	29
446	1	1	48
447	1	1	58
448	1	2	53
449	1	1	62
450	1	1	18
451	1	1	68
452	1	1	56
453	1	1	20
454	1	1	43
455	1	1	9
457	1	2	43
458	1	1	50
460	1	1	30
461	1	1	14
462	1	1	66
463	1	2	65
464	1	1	20
466	1	1	45
467	1	1	24
468	1	1	42
469	1	1	19
470	1	1	23
471	1	1	16
472	1	1	29
473	1	1	16
474	1	2	25
475	1	1	36
476	1	2	17
477	1	1	16
478	1	1	29
479	1	1	39
480	1	1	22
481	1	1	58
482	1	1	43
483	1	1	46
484	1	1	17
485	1	1	64
486	1	2	15
487	1	2	15
488	1	1	39
489	1	2	24
490	1	2	21
491	1	1	16
492	1	1	60
493	1	1	37
494	1	1	20
495	1	1	17
496	1	1	48
497	1	2	46
498	1	1	20
499	1	1	59
500	1	1	36
501	1	1	27
502	1	1	21
503	1	1	56
504	1	1	25
505	1	1	29
506	1	1	32
507	1	1	21
508	1	2	24
509	1	1	34
510	1	2	18
511	1	1	51
512	1	1	20
513	1	1	49
514	1	1	39
515	1	2	59
516	1	1	32
517	1	1	16
518	1	1	28
519	1	2	42
520	1	1	37
521	1	2	21
522	1	1	22
523	1	1	34
524	1	2	32
525	1	1	19
526	1	1	44
527	1	1	55
528	1	1	34
529	1	2	34
530	1	1	28
531	1	1	42
533	1	2	49
534	1	2	26
535	1	2	39
536	1	1	34
537	1	2	34
538	1	1	46
539	1	1	23
540	1	2	42
541	1	1	32
542	1	1	25
543	1	1	44
545	1	1	30
546	1	1	36
547	1	1	31
548	1	2	33
549	1	1	29
550	1	2	18
551	1	1	54
552	1	1	22
555	1	1	31
556	1	1	50
557	1	1	17
558	1	2	35
559	1	2	25
570	1	1	18
571	1	2	19
572	1	1	29
573	1	2	37
574	1	1	35
575	1	2	54
576	1	2	38
577	1	1	41
578	1	1	54
579	1	1	16
580	1	1	35
581	1	1	58
582	1	2	24
583	1	1	27
584	1	1	39
585	1	1	50
586	1	1	42
587	1	1	41
588	1	1	19
589	1	2	33
590	1	1	20
592	1	1	32
593	1	1	20
594	1	1	52
595	1	1	26
596	1	1	17
597	1	1	44
598	1	2	39
599	1	1	20
600	1	1	37
601	1	1	27
602	1	1	24
603	1	1	28
604	1	1	33
605	1	1	61
606	1	1	19
608	1	2	17
609	1	1	14
610	1	1	20
611	1	2	51
612	1	1	17
613	1	1	28
614	1	2	18
615	1	1	50
617	1	1	29
618	1	1	30
619	1	1	21
620	1	1	39
621	1	1	15
622	1	1	42
623	1	1	31
625	1	1	41
626	1	2	43
627	1	1	29
628	1	2	25
629	1	1	13
630	1	1	32
631	1	2	57
632	1	2	39
633	1	1	40
634	1	1	12
635	1	1	57
636	1	1	55
637	1	1	32
638	1	1	40
639	1	2	15
640	1	1	48
641	1	1	42
643	1	1	54
644	1	2	22
645	1	1	36
646	1	1	32
647	1	1	44
648	1	1	31
649	1	1	42
650	1	1	48
651	1	1	47
652	1	1	56
653	1	1	35
654	1	2	54
655	1	2	14
656	1	1	20
657	1	1	37
658	1	1	49
659	1	1	33
660	1	1	45
661	1	1	41
662	1	1	45
663	1	1	34
664	1	1	36
665	1	1	51
666	1	1	31
667	1	1	29
668	1	1	36
669	1	1	37
670	1	2	43
671	1	1	45
672	1	1	51
673	1	2	32
675	1	1	33
676	1	1	40
677	1	1	18
678	1	1	38
679	1	1	59
680	1	2	61
681	1	1	39
682	1	2	63
683	1	2	50
684	1	1	58
685	1	1	58
686	1	1	33
687	1	1	23
688	1	1	37
689	1	2	39
690	1	1	13
691	1	2	56
692	1	1	40
693	1	1	33
694	1	1	22
695	1	1	53
696	1	1	44
697	1	1	15
698	1	1	38
699	1	1	39
700	1	1	40
701	1	1	35
704	1	1	36
705	1	1	22
706	1	1	15
707	1	1	18
708	1	1	27
709	1	2	45
710	1	1	47
711	1	1	38
712	1	2	45
714	1	1	56
717	1	1	36
718	1	1	12
719	1	1	17
720	1	1	38
721	1	1	59
722	1	1	25
723	1	2	24
724	1	1	56
725	1	1	22
726	1	1	38
727	1	1	28
728	1	2	43
729	1	2	13
730	1	1	16
731	1	1	52
732	1	1	30
733	1	1	30
734	1	2	15
735	1	1	48
736	1	1	25
737	1	1	42
738	1	2	47
739	1	1	43
740	1	1	44
741	1	1	18
742	1	1	25
743	1	2	45
744	1	1	61
745	1	1	36
746	1	1	44
747	1	1	67
748	1	1	37
749	1	1	32
751	1	2	61
752	1	1	48
753	1	1	12
754	1	1	29
755	1	1	44
756	1	1	35
757	1	1	29
758	1	1	30
760	1	1	29
761	1	1	45
762	1	1	37
763	1	2	31
764	1	2	13
765	1	2	26
766	1	2	36
767	1	2	22
768	1	1	17
769	1	1	36
770	1	2	32
771	1	2	52
772	1	2	54
773	1	2	29
774	1	2	46
775	1	2	38
776	1	2	68
777	1	2	55
778	1	2	54
779	1	2	77
780	1	2	71
781	1	1	23
782	1	1	31
784	1	2	27
785	1	1	32
786	1	1	30
787	1	2	20
788	1	2	16
789	1	2	54
790	1	2	30
791	1	2	18
792	1	2	36
793	1	1	21
794	1	1	27
795	1	2	17
796	1	2	74
797	1	2	46
798	1	1	38
799	1	1	33
800	1	1	33
801	1	1	24
802	1	1	17
803	1	2	54
804	1	2	55
805	1	2	52
806	1	1	49
807	1	2	34
808	1	2	36
809	1	2	24
810	1	2	49
811	1	1	24
812	1	1	23
813	1	1	18
814	1	2	23
815	1	2	43
816	1	1	38
817	1	1	50
818	1	2	37
819	1	2	48
820	1	2	26
821	1	2	12
822	1	1	32
823	1	2	28
824	1	2	50
825	1	2	37
826	1	2	39
827	1	2	51
828	1	2	44
829	1	2	55
830	1	2	42
831	1	2	53
832	1	2	40
833	1	1	23
834	1	2	20
835	1	1	23
836	1	2	27
837	1	1	42
838	1	2	31
839	1	1	33
840	1	1	19
841	1	2	45
843	1	1	35
844	1	1	54
845	1	1	49
846	1	1	60
847	1	1	55
848	1	1	47
849	1	1	73
850	1	1	29
851	1	1	49
852	1	1	62
853	1	2	33
854	1	2	58
855	1	1	48
856	1	1	25
857	1	1	28
858	1	1	61
859	1	1	27
860	1	1	14
861	1	1	24
862	1	1	32
863	1	2	27
864	1	1	32
865	1	1	12
866	1	1	33
867	1	1	44
868	1	1	65
869	1	1	56
870	1	1	25
871	1	1	20
872	1	1	43
873	1	2	56
874	1	2	59
875	1	1	30
876	1	1	44
877	1	1	22
878	1	1	14
879	1	1	68
880	1	2	74
882	1	1	46
883	1	1	54
885	1	1	80
886	1	1	24
887	1	1	28
888	1	1	43
889	1	1	35
890	1	1	38
891	1	2	39
892	1	1	27
893	1	1	36
894	1	1	45
895	1	1	35
896	1	1	43
897	1	1	51
898	1	1	45
899	1	1	22
900	1	1	33
901	1	1	33
902	1	1	24
903	1	2	13
904	1	1	23
905	1	2	40
906	1	1	52
907	1	2	27
908	1	2	40
909	1	1	31
910	1	1	30
911	1	1	51
912	1	1	22
913	1	1	34
914	1	2	54
915	1	1	44
916	1	2	20
917	1	1	35
918	1	1	13
919	1	1	35
921	1	1	21
922	1	1	41
923	1	1	17
924	1	2	27
925	1	1	26
927	1	1	38
928	1	1	39
929	1	1	55
930	1	1	24
931	1	1	48
932	1	1	33
933	1	1	38
934	1	1	44
935	1	2	57
936	1	1	18
937	1	1	26
938	1	1	24
939	1	1	15
940	1	1	17
941	1	2	53
942	1	1	22
943	1	1	39
944	1	2	33
945	1	2	34
946	1	1	22
947	1	2	42
948	1	2	45
949	1	1	26
950	1	1	45
951	1	1	38
952	1	2	46
953	1	1	35
954	1	2	64
955	1	1	36
956	1	1	34
957	1	1	29
958	1	1	41
959	1	2	18
960	1	2	33
961	1	1	77
962	1	2	47
963	1	1	35
964	1	1	60
965	1	2	37
966	1	1	43
967	1	1	13
968	1	2	47
969	1	2	46
970	1	1	45
971	1	1	29
972	1	1	26
973	1	1	35
974	1	1	43
975	1	1	16
976	1	1	20
977	1	2	63
978	1	1	29
979	1	1	35
980	1	1	38
981	1	1	13
982	1	1	45
983	1	2	51
984	1	1	34
985	1	1	54
986	1	1	24
987	1	1	32
988	1	2	51
989	1	1	32
990	1	1	25
991	1	1	43
992	1	1	30
993	1	2	55
994	1	1	57
995	1	2	48
996	1	1	27
997	1	1	17
998	1	1	42
999	1	1	32
1000	1	1	32
1001	1	1	36
1002	1	1	60
1003	1	1	56
1004	1	1	23
1005	1	2	21
1006	1	1	43
1007	1	1	19
1009	1	1	49
1010	1	1	47
1011	1	1	25
1012	1	1	33
1013	1	2	51
1014	1	1	27
1015	1	1	28
1017	1	1	31
1018	1	1	26
1019	1	1	45
1020	1	1	60
1021	1	1	21
1022	1	2	60
1023	1	1	22
1024	1	2	54
1027	1	1	29
1028	1	1	48
1029	1	1	43
1033	1	2	30
1034	1	1	35
1035	1	1	24
1036	1	2	26
1037	1	2	30
1039	1	1	33
1040	1	2	35
1041	1	2	20
1042	1	1	37
1045	1	1	45
1046	1	1	35
1047	1	1	31
1048	1	1	37
1049	1	1	20
1050	1	1	38
1052	1	1	28
1053	1	1	33
1054	1	1	38
1056	1	2	44
1057	1	2	39
1058	1	1	22
1059	1	1	48
1060	1	1	20
1061	1	2	49
1062	1	1	35
1063	1	1	29
1064	1	1	38
1065	1	1	42
1066	1	1	20
1067	1	1	32
1068	1	1	50
1069	1	2	13
1070	1	1	44
1071	1	1	16
1072	1	1	18
1073	1	1	42
1074	1	1	13
1075	1	1	53
1076	1	2	26
1077	1	1	49
1078	1	1	34
1079	1	1	16
1080	1	1	23
1081	1	1	39
1082	1	2	57
1083	1	1	34
1084	1	1	23
1085	1	1	37
1086	1	1	50
1087	1	1	50
1088	1	1	65
1089	1	1	47
1090	1	1	28
1091	1	1	35
1092	1	1	21
1093	1	1	20
1094	1	1	26
1095	1	2	49
1096	1	2	32
1097	1	1	16
1098	1	1	20
1099	1	1	37
1100	1	1	48
1101	1	2	30
1102	1	1	47
1103	1	1	24
1104	1	1	60
1	2	2	6
2	2	1	12
8	2	1	22
30	2	1	47
31	2	1	27
58	2	1	31
59	2	1	20
60	2	1	20
61	2	1	29
63	2	1	45
64	2	2	8
65	2	1	33
68	2	2	37
71	2	1	25
72	2	2	40
73	2	1	17
74	2	2	44
75	2	2	39
76	2	2	32
77	2	1	30
78	2	2	20
80	2	2	36
81	2	1	39
86	2	2	35
87	2	2	29
88	2	2	38
89	2	2	48
90	2	2	50
91	2	1	51
92	2	2	47
93	2	2	34
94	2	2	31
95	2	2	51
96	2	2	58
97	2	1	15
98	2	2	65
99	2	2	73
100	2	1	51
101	2	2	34
102	2	1	69
103	2	2	14
104	2	2	12
105	2	2	31
106	2	2	41
107	2	1	36
108	2	2	23
109	2	2	51
110	2	2	29
111	2	1	17
112	2	2	35
113	2	2	23
114	2	2	29
115	2	2	40
116	2	2	62
117	2	2	51
118	2	2	37
119	2	2	19
120	2	2	22
121	2	2	36
122	2	2	24
123	2	2	42
124	2	2	25
125	2	1	28
126	2	2	25
128	2	2	26
129	2	1	30
130	2	1	23
131	2	2	33
132	2	1	31
133	2	1	21
134	2	1	21
135	2	1	28
136	2	2	24
137	2	1	69
138	2	2	37
139	2	2	23
140	2	2	30
141	2	1	40
142	2	1	19
143	2	1	17
144	2	2	52
145	2	1	19
146	2	2	16
147	2	2	19
148	2	2	37
149	2	1	21
150	2	1	15
151	2	2	27
152	2	2	36
153	2	1	79
154	2	2	44
155	2	1	32
156	2	1	38
157	2	2	27
158	2	2	56
159	2	2	25
160	2	2	36
161	2	1	27
162	2	1	22
163	2	1	22
164	2	2	55
165	2	1	16
166	2	2	68
167	2	1	49
168	2	2	36
169	2	1	14
170	2	1	52
171	2	1	29
172	2	2	37
173	2	1	29
174	2	2	32
175	2	1	23
176	2	2	50
177	2	2	16
178	2	2	24
179	2	1	41
180	2	1	23
181	2	2	23
182	2	2	31
183	2	2	18
184	2	1	50
185	2	2	16
186	2	2	14
187	2	2	49
188	2	2	43
190	2	1	21
191	2	1	77
192	2	2	69
193	2	1	26
194	2	2	44
195	2	1	36
196	2	2	46
197	2	2	30
198	2	1	83
199	2	2	78
201	2	1	70
202	2	1	50
203	2	1	52
204	2	1	46
205	2	1	37
206	2	1	25
207	2	1	49
208	2	1	59
209	2	1	42
210	2	1	63
211	2	1	34
212	2	1	53
213	2	1	34
214	2	1	34
215	2	1	50
216	2	1	42
217	2	1	44
218	2	1	74
219	2	1	30
220	2	1	62
221	2	1	24
222	2	1	15
223	2	1	26
224	2	1	68
225	2	1	33
226	2	1	71
227	2	1	23
228	2	1	28
229	2	1	26
230	2	1	48
231	2	1	27
232	2	1	48
233	2	1	27
234	2	1	21
235	2	1	72
236	2	1	35
237	2	1	46
238	2	1	50
239	2	1	36
240	2	1	51
241	2	1	28
242	2	1	71
243	2	1	28
244	2	1	60
245	2	1	26
246	2	1	70
247	2	1	27
248	2	1	33
249	2	1	48
250	2	1	40
251	2	1	34
252	2	1	46
253	2	1	43
254	2	1	60
255	2	1	35
256	2	1	31
257	2	1	46
258	2	1	60
259	2	1	26
260	2	1	24
261	2	1	49
262	2	1	68
263	2	1	32
264	2	1	57
265	2	1	29
266	2	1	34
267	2	1	29
268	2	1	34
269	2	1	49
270	2	1	65
271	2	1	65
272	2	1	17
273	2	1	31
274	2	1	22
275	2	1	46
276	2	1	55
277	2	1	36
278	2	1	28
279	2	1	28
280	2	1	55
281	2	1	78
282	2	1	20
283	2	1	20
284	2	1	60
285	2	1	55
286	2	1	23
287	2	1	45
288	2	1	64
289	2	1	46
290	2	1	48
291	2	1	46
292	2	1	60
293	2	1	28
294	2	1	30
295	2	1	62
296	2	1	33
297	2	1	61
298	2	1	61
299	2	1	30
300	2	1	20
301	2	1	24
302	2	1	44
303	2	2	30
304	2	2	67
305	2	1	33
306	2	2	77
307	2	1	14
308	2	1	72
309	2	2	57
310	2	1	48
311	2	1	69
312	2	1	8
313	2	1	11
314	2	2	11
315	2	2	48
316	2	2	10
317	2	1	51
318	2	2	10
319	2	2	41
320	2	2	49
321	2	2	12
322	2	1	84
323	2	1	62
324	2	1	50
325	2	2	61
326	2	2	18
327	2	2	24
328	2	1	57
329	2	2	62
330	2	2	52
331	2	2	61
332	2	2	27
333	2	2	36
334	2	1	40
335	2	2	74
336	2	1	59
337	2	2	13
338	2	2	30
339	2	2	59
340	2	1	66
341	2	1	7
342	2	1	45
343	2	1	63
344	2	2	64
345	2	2	24
346	2	1	23
347	2	2	26
348	2	1	27
349	2	1	34
350	2	2	29
351	2	1	41
352	2	2	23
353	2	1	56
354	2	1	44
355	2	2	39
356	2	1	25
357	2	1	20
358	2	1	27
359	2	1	21
360	2	1	53
361	2	1	14
362	2	1	8
363	2	1	34
364	2	1	44
365	2	1	43
366	2	2	29
367	2	2	43
368	2	2	16
369	2	2	8
370	2	1	63
371	2	1	45
372	2	1	63
373	2	1	15
374	2	2	31
375	2	1	44
376	2	1	28
377	2	1	54
378	2	1	56
379	2	1	61
380	2	1	20
381	2	2	30
383	2	1	7
384	2	1	6
385	2	1	64
386	2	1	39
387	2	1	21
388	2	1	9
389	2	1	11
390	2	2	13
391	2	2	12
392	2	2	15
393	2	1	28
394	2	2	36
395	2	1	30
396	2	1	39
397	2	1	60
398	2	1	32
399	2	1	20
400	2	1	15
401	2	2	43
402	2	1	27
403	2	2	29
404	2	1	9
405	2	2	12
406	2	2	39
407	2	1	23
408	2	2	22
409	2	1	33
410	2	1	38
411	2	1	64
412	2	2	35
413	2	2	24
414	2	1	36
415	2	2	28
417	2	1	51
418	2	1	49
420	2	1	15
421	2	1	30
422	2	1	48
423	2	1	31
424	2	2	38
426	2	1	29
427	2	1	14
428	2	1	24
429	2	1	23
433	2	2	19
434	2	1	77
435	2	1	60
436	2	2	38
437	2	1	25
438	2	2	61
439	2	1	21
440	2	2	56
441	2	1	58
442	2	2	62
443	2	2	42
444	2	1	33
445	2	1	26
446	2	2	20
447	2	1	33
448	2	2	49
449	2	1	18
450	2	1	45
451	2	2	53
452	2	2	21
453	2	1	22
454	2	2	48
455	2	2	39
456	2	2	14
457	2	1	21
458	2	2	30
459	2	2	41
460	2	2	54
461	2	2	61
462	2	1	63
463	2	1	32
464	2	2	49
465	2	1	25
466	2	1	32
467	2	1	45
468	2	2	20
469	2	2	25
470	2	1	33
471	2	2	52
472	2	2	66
473	2	1	58
474	2	2	28
475	2	2	23
476	2	2	17
477	2	2	25
478	2	1	29
479	2	1	50
481	2	1	45
482	2	1	33
483	2	2	24
484	2	1	59
485	2	1	48
486	2	1	59
487	2	1	21
488	2	2	50
489	2	1	63
490	2	2	30
492	2	2	48
493	2	1	57
494	2	2	59
495	2	1	50
496	2	2	15
497	2	2	52
498	2	1	60
499	2	1	40
500	2	2	40
501	2	1	33
502	2	2	32
503	2	1	23
504	2	1	47
505	2	1	63
506	2	1	63
507	2	2	46
508	2	2	33
509	2	1	20
510	2	1	17
511	2	1	57
512	2	1	40
513	2	1	37
514	2	2	57
515	2	1	52
516	2	1	58
517	2	1	60
518	2	2	18
519	2	1	22
520	2	1	50
521	2	1	48
522	2	1	22
523	2	1	20
524	2	2	36
525	2	2	61
526	2	1	32
527	2	2	43
528	2	1	28
529	2	1	54
530	2	1	39
531	2	1	65
532	2	1	62
533	2	1	70
534	2	1	58
535	2	2	33
536	2	1	16
537	2	1	18
538	2	1	32
539	2	1	65
540	2	1	31
541	2	1	58
543	2	1	29
544	2	1	47
545	2	1	28
546	2	1	86
547	2	1	21
548	2	1	39
549	2	1	68
550	2	2	61
551	2	1	15
552	2	1	19
553	2	2	33
554	2	2	38
555	2	1	49
556	2	1	60
557	2	1	49
558	2	1	35
559	2	1	28
560	2	1	22
561	2	1	17
562	2	1	44
563	2	1	15
564	2	1	38
565	2	1	34
566	2	1	56
567	2	1	71
568	2	1	63
569	2	1	59
570	2	1	37
571	2	1	52
572	2	1	44
573	2	1	15
574	2	1	76
575	2	1	21
577	2	1	40
578	2	1	55
579	2	1	34
580	2	1	49
581	2	1	49
582	2	1	30
583	2	1	42
584	2	1	37
585	2	2	47
586	2	1	16
587	2	1	51
588	2	1	45
589	2	1	24
590	2	1	43
591	2	1	63
592	2	1	58
593	2	1	40
594	2	1	68
595	2	1	34
596	2	1	45
597	2	1	34
598	2	1	56
599	2	1	59
600	2	1	43
601	2	1	61
602	2	1	58
603	2	1	51
604	2	1	37
605	2	1	62
606	2	1	61
607	2	1	37
608	2	1	54
609	2	1	57
610	2	1	52
611	2	1	60
612	2	1	40
613	2	1	21
614	2	1	51
615	2	1	26
616	2	1	50
617	2	1	21
618	2	1	26
619	2	1	56
620	2	1	29
621	2	1	49
622	2	1	39
623	2	1	60
624	2	1	53
625	2	1	47
626	2	1	40
627	2	1	54
628	2	1	41
629	2	1	53
630	2	1	38
631	2	1	50
632	2	1	46
633	2	1	52
634	2	1	52
635	2	1	49
636	2	1	64
637	2	1	45
638	2	1	64
639	2	1	53
643	2	1	60
644	2	1	42
645	2	1	53
646	2	1	18
647	2	1	36
648	2	1	60
649	2	1	54
650	2	1	19
651	2	1	23
652	2	1	53
653	2	1	44
654	2	1	36
655	2	1	26
656	2	1	30
657	2	1	24
658	2	1	69
659	2	1	50
660	2	1	40
661	2	1	26
662	2	1	66
663	2	1	36
664	2	1	60
665	2	1	63
666	2	1	61
667	2	2	64
668	2	1	64
669	2	1	30
670	2	2	39
671	2	1	46
672	2	1	74
673	2	1	64
674	2	1	57
675	2	1	18
676	2	1	61
677	2	2	29
678	2	1	67
679	2	1	61
680	2	1	74
681	2	1	31
682	2	1	56
683	2	1	74
684	2	1	52
685	2	1	63
686	2	1	62
687	2	1	55
688	2	1	78
689	2	1	48
690	2	1	54
691	2	1	36
692	2	1	45
693	2	1	35
694	2	1	38
695	2	2	34
696	2	1	25
697	2	1	56
698	2	2	55
699	2	2	72
700	2	1	72
701	2	2	40
702	2	1	54
703	2	1	16
704	2	1	59
705	2	2	57
706	2	2	61
707	2	1	72
708	2	1	33
709	2	2	27
710	2	2	59
711	2	1	62
712	2	1	47
713	2	2	49
714	2	1	48
715	2	1	71
716	2	2	57
717	2	1	64
718	2	1	12
719	2	1	48
720	2	2	60
721	2	1	53
722	2	2	65
723	2	2	50
724	2	1	36
725	2	1	42
726	2	1	63
727	2	1	45
728	2	1	30
729	2	1	14
730	2	2	57
731	2	2	50
732	2	1	22
733	2	1	50
734	2	1	13
735	2	2	54
736	2	1	18
737	2	1	44
738	2	1	26
739	2	1	51
740	2	1	21
741	2	1	15
743	2	1	43
744	2	1	37
745	2	1	13
746	2	2	67
747	2	1	64
748	2	1	82
749	2	2	52
750	2	1	31
751	2	1	64
752	2	2	59
753	2	2	15
754	2	2	41
755	2	2	54
756	2	1	55
757	2	1	45
758	2	2	58
759	2	2	61
760	2	2	54
761	2	1	16
762	2	1	65
763	2	1	55
764	2	1	18
765	2	1	15
766	2	1	22
767	2	1	18
768	2	2	54
769	2	1	21
770	2	1	27
771	2	1	48
772	2	1	25
773	2	1	65
774	2	1	63
775	2	1	25
776	2	1	61
777	2	2	58
778	2	2	32
779	2	1	69
780	2	1	17
781	2	2	19
782	2	1	35
783	2	2	46
784	2	1	36
786	2	2	35
787	2	2	62
788	2	1	68
789	2	1	34
790	2	1	55
791	2	1	73
792	2	1	47
793	2	2	20
794	2	2	73
795	2	1	23
796	2	1	20
797	2	1	35
798	2	1	16
799	2	1	35
800	2	2	38
801	2	1	42
802	2	2	29
803	2	1	27
804	2	1	22
805	2	2	36
806	2	1	37
807	2	1	41
808	2	2	23
809	2	1	44
810	2	1	34
812	2	2	17
813	2	1	44
814	2	1	47
815	2	1	33
816	2	1	59
817	2	1	74
818	2	2	67
819	2	1	57
821	2	1	59
822	2	1	19
823	2	1	38
824	2	1	53
825	2	1	18
827	2	1	62
828	2	1	42
829	2	1	52
830	2	1	76
831	2	1	22
832	2	1	60
833	2	1	65
834	2	1	62
835	2	1	70
836	2	1	37
837	2	1	30
838	2	1	25
839	2	1	41
841	2	1	49
842	2	1	74
843	2	2	21
844	2	1	22
845	2	1	74
846	2	2	75
847	2	2	61
848	2	1	58
849	2	1	52
850	2	2	50
851	2	2	63
852	2	2	36
853	2	1	65
854	2	2	74
855	2	2	68
856	2	1	36
857	2	2	46
858	2	1	66
859	2	2	28
860	2	1	41
861	2	1	53
862	2	2	42
863	2	2	50
864	2	1	36
865	2	2	45
866	2	1	27
867	2	1	73
868	2	1	30
869	2	1	30
870	2	1	59
871	2	2	52
872	2	1	54
873	2	2	70
874	2	1	49
875	2	2	42
880	2	1	51
881	2	1	57
882	2	1	61
883	2	2	49
884	2	1	42
885	2	1	15
886	2	1	14
887	2	1	37
888	2	2	35
889	2	1	66
890	2	2	60
891	2	1	19
892	2	2	57
893	2	2	61
894	2	2	38
895	2	1	14
896	2	2	45
897	2	2	44
898	2	1	33
899	2	1	65
901	2	1	42
902	2	2	42
903	2	2	55
907	2	2	53
908	2	2	51
909	2	1	23
912	2	1	29
913	2	2	77
914	2	2	17
915	2	1	59
916	2	1	66
917	2	2	71
918	2	2	62
919	2	1	71
921	2	1	53
922	2	1	68
923	2	2	31
925	2	2	31
927	2	2	36
928	2	2	11
929	2	2	20
930	2	1	47
931	2	2	41
932	2	2	62
934	2	2	19
938	2	1	24
939	2	1	16
940	2	1	17
941	2	2	53
942	2	1	22
943	2	1	39
944	2	2	33
945	2	2	34
946	2	1	22
947	2	2	42
948	2	2	45
949	2	1	67
950	2	1	38
951	2	1	29
952	2	1	59
953	2	2	59
954	2	1	49
955	2	2	18
956	2	1	58
957	2	2	68
958	2	1	52
959	2	2	62
960	2	1	35
961	2	2	52
